# Supplementary material for: Naturally-associated bacteria modulate Orsay virus infection of Caenorhabditis elegans
Source: PLoS Pathog. 2024 Jan 17;20(1):e1011947. doi: 10.1371/journal.ppat.1011947 (PMC10824439; doi:10.1371/journal.ppat.1011947)
Supplement: S1 File — (TXT) [file ppat.1011947.s010.txt]

>JUb3
TCGGTCTGCGGCGTGCTATACATGCAAGTCGAGCGAATGGATTGAGAGCTTGCTCTCAAGAAGTTAGCGGCGGACGGGTGAGTAACACGTGGGTAACCTGCCCATAAGACTGGGATAACTCCGGGAAACCGGGGCTAATACCGGATAACATTTTGAACTGCATGGTTCGAAATTGAAAGGCGGCTTCGGCTGTCACTTATGGATGGACCCGCGTCGCATTAGCTAGTTGGTGAGGTAACGGCTCACCAAGGCAACGATGCGTAGCCGACCTGAGAGGGTGATCGGCCACACTGGGACTGAGACACGGCCCAGACTCCTACGGGAGGCAGCAGTAGGGAATCTTCCGCAATGGACGAAAGTCTGACGGAGCAACGCCGCGTGAGTGATGAAGGCTTTCGGGTCGTAAAACTCTGTTGTTAGGGAAGAACAAGTGCTAGTTGAATAAGCTGGCACCTTGACGGTACCTAACCAGAAAGCCACGGCTAACTACGTGCCAGCAGCCGCGGTAATACGTAGGTGGCAAGCGTTATCCGGAATTATTGGGCGTAAAGCGCGCGCAGGTGGTTTCTTAAGTCTGATGTGAAAGCCCACGGCTCAACCGTGGAGGGTCATTGGAAACTGGGAGACTTGAGTGCAGAAGAGGAAAGTGGAATTCCATGTGTAGCGGTGAAATGCGTAGAGATATGGAGGAACACCAGTGGCGAAGGCGACTTTCTGGTCTGTAACTGACACTGAGGCGCGAAAGCGTGGGGAGCAAACAGGATTAGATACCCTGGTAGTCCACGCCGTAAACGATGAGTGCTAAGTGTTAGAGGGTTTCCGCCCTTTAGTGCTGAAGTTAACGCATTAAGCACTCCGCCTGGGGAGTACGGCCGCAAGGCTGAAACTCAAAGGAATTGACGGGGGCCCGCACAAGCGGTGGAGCATGTGGTTTAATTCGAAGCAACGCGAGAACCTTACCAGGTCTTGACATCCTCTGAAAACCCTAGAGATAGGGCTTCTCCTTCGGGAGCAGAGTGACAGTGTTGCATGGTTGTTCGTCAGCTTCGTGTCGTGAGTGGTTGGGTTAAGTCCCGCCACGAGCGCAACCCTTGGATCTTAGTTGCCATCATTTAGTTGGCACTCTAAGGTGACTGCCGGTGACGAAACCGAAGGAGGTGGGGGATGACGTCATTCTATCATGGCCCCTCTATGACTGGGCTACCACATGCTACATGGACGGTACAAGAGACGCAAGACGCGAAGGTTGAATGCTATATCTCGCTCATATAGATAACGCATCTCTAGTCGGAATACTTGTAAGACGCATGCACGA

>JUb10
AGCGAACTGATTAGAAGCTTGCTTCTATGACGTTAGCGGCGGACGGGTGAGTAACACGTGGGCAACCTGCCTGTAAGACTGGGATAACTTCGGGAAACCGAAGCTAATACCGGATAGGATCTTCTCCTTCATGGGAGATGATTGAAAGATGGTTTCGGCTATCACTTACAGATGGGCCCGCGGTGCATTAGCTAGTTGGTGAGGTAACGGCTCACCAAGGCAACGATGCATAGCCGACCTGAGAGGGTGATCGGCCACACTGGGACTGAGACACGGCCCAGACTCCTACGGGAGGCAGCAGTAGGGAATCTTCCGCAATGGACGAAAGTCTGACGGAGCAACGCCGCGTGAGTGATGAAGGCTTTCGGGTCGTAAAACTCTGTTGTTAGGGAAGAACAAGTACGAGAGTAACTGCTCGTACCTTGACGGTACCTAACCAGAAAGCCACGGCTAACTACGTGCCAGCAGCCGCGGTAATACGTAGGTGGCAAGCGTTATCCGGAATTATTGGGCGTAAAGCGCGCGCAGGCGGTTTCTTAAGTCTGATGTGAAAGCCCACGGCTCAACCGTGGAGGGTCATTGGAAACTGGGGAACTTGAGTGCAGAAGAGAAAAGCGGAATTCCACGTGTAGCGGTGAAATGCGTAGAGATGTGGAGGAACACCAGTGGCGAAGGCGGCTTTTTGGTCTG

>JUb11
GTCGAGCGGACAGAAGGGAGCTTGCTCCCGGATGTTAGCGGCGGACGGGTGAGTAACACGTGGGTAACCTGCCTGTAAGACTGGGATAACTCCGGGAAACCGGAGCTAATACCGGATAGTTCCTTGAACCGCATGGTTCAAGGATGAAAGACGGTTTCGGCTGTCACTTACAGATGGACCCGCGGCGCATTAGCTAGTTGGTGAGGTAACGGCTCACCAAGGCGACGATGCGTAGCCGACCTGAGAGGGTGATCGGCCACACTGGGACTGAGACACGGCCCAGACTCCTACGGGAGGCAGCAGTAGGGAATCTTCCGCAATGGACGAAAGTCTGACGGAGCAACGCCGCGTGAGTGATGAAGGTTTTCGGATCGTAAAGCTCTGTTGTTAGGGAAGAACAAGTGCAAGAGTAACTGCTTGCACCTTGACGGTACCTAACCAGAAAGCCACGGCTAACTACGTGCCAGCAGCCGCGGTAATACGTAGGTGGCAAGCGTTGTCCGGAATTATTGGGCGTAAAGGGCTCGCAGGCGGTTTCTTAAGTCTGATGTGAAAGCCCCCGGCTCAACCGGGGAGGGTCATTGGAAACTGGGAAACTTGAGTGCAGAAGAGGAGAGTGGAATTCCACGTGTAGCGGTGAAATGCGTAGAGATGTGGAGGAACACCAGTGGCGAAGGCGACTCTCTGGTCTGTAACTGACGCTGAGGAGCGAAAGCGTGGGGAGCGAACAGGATTAGATACCCTGG

>JUb13
AGTCGAGCGGACAGATGGGAGCTTGCTCCCTGATGTTAGCGGCGGACGGGTGAGTAACACGTGGGTAACCTGCCTGTAAGACTGGGATAACTCCGGGAAACCGGGGCTAATACCGGATGGTTGTTTGAACCGCATGGTTCAAACATAAAAGGTGGCTTCGGCTACCACTTACAGATGGACCCGCGGCGCATTAGCTAGTTGGTGAGGTAACGGCTCACCAAGGCAACGATGCGTAGCCGACCTGAGAGGGTGATCGGCCACACTGGGACTGAGACACGGCCCAGACTCCTACGGGAGGCAGCAGTAGGGAATCTTCCGCAATGGACGAAAGTCTGACGGAGCAACGCCGCGTGAGTGATGAAGGTTTTCGGATCGTAAAGCTCTGTTGTTAGGGAAGAACAAGTACCGTTCGAATAGGGCGGTACCTTGACGGTACCTAACCAGAAAGCCACGGCTAACTACGTGCCAGCAGCCGCGGTAATACGTAGGTGGCAAGCGTTGTCCGGAATTATTGGGCGTAAAGGGCTCGCAGGCGGTTTCTTAAGTCTGATGTGAAAGCCCCCGGCTCAACCGGGGAGGGTCATTGGAAACTGGGGAACTTGAGTGCAGAAGAGGAGAGTGGAATTCCACGTGTAGCGGTGAAATGCGTAGAGATGTGGAGGAACACCAGTGGCGAAGGCGACTCTCTGGTCTGTAACTGACGCTGAGGAGCGAAAGCGTGGGGAGCGAACAGGATTAGATACCCTGGTAGTCCACGCCGTAAACGATGAGTGCTAAGTGTTAGGGGGTTTCCGCCCCTTAGTGCTGCAGCTAACGCATTAAGCACTCCGCCTGGGGAGTACGGTCGCAAGACTGAAACTCAAAGGAATTGACGGGGGCCCGCACAAGCGGTGGAGCATG

>OP50
AAATTGAAGAGTTTGATCATGGCTCAGATTGAACGCTGGCGGCAGGCCTAACACATGCAAGTCGAACGGT
AACAGGAAGAAGCTTGCTCTTTGCTGACGAGTGGCGGACGGGTGAGTAATGTCTGGGAAACTGCCTGATG
GAGGGGGATAACTACTGGAAACGGTAGCTAATACCGCATAACGTCGCAAGACCAAAGAGGGGGACCTTCG
GGCCTCTTGCCATCGGATGTGCCCAGATGGGATTAGCTAGTAGGTGGGGTAACGGCTCACCTAGGCGACG
ATCCCTAGCTGGTCTGAGAGGATGACCAGCCACACTGGAACTGAGACACGGTCCAGACTCCTACGGGAGG
CAGCAGTGGGGAATATTGCACAATGGGCGCAAGCCTGATGCAGCCATGCCGCGTGTATGAAGAAGGCCTT
CGGGTTGTAAAGTACTTTCAGCGGGGAGGAAGGGAGTAAAGTTAATACCTTTGCTCATTGACGTTACCCG
CAGAAGAAGCACCGGCTAACTCCGTGCCAGCAGCCGCGGTAATACGGAGGGTGCAAGCGTTAATCGGAAT
TACTGGGCGTAAAGCGCACGCAGGCGGTTTGTTAAGTCAGATGTGAAATCCCCGGGCTCAACCTGGGAAC
TGCATCTGATACTGGCAAGCTTGAGTCTCGTAGAGGGGGGTAGAATTCCAGGTGTAGCGGTGAAATGCGT
AGAGATCTGGAGGAATACCGGTGGCGAAGGCGGCCCCCTGGACGAAGACTGACGCTCAGGTGCGAAAGCG
TGGGGAGCAAACAGGATTAGATACCCTGGTAGTCCACGCCGTAAACGATGTCGACTTGGAGGTTGTGCCC
TTGAGGCGTGGCTTCCGGAGCTAACGCGTTAAGTCGACCGCCTGGGGAGTACGGCCGCAAGGTTAAAACT
CAAATGAATTGACGGGGGCCCGCACAAGCGGTGGAGCATGTGGTTTAATTCGATGCAACGCGAAGAACCT
TACCTGGTCTTGACATCCACGGAAGTTTTCAGAGATGAGAATGTGCCTTCGGGAACCGTGAGACAGGTGC
TGCATGGCTGTCGTCAGCTCGTGTTGTGAAATGTTGGGTTAAGTCCCGCAACGAGCGCAACCCTTATCCT
TTGTTGCCAGCGGTCCGGCCGGGAACTCAAAGGAGACTGCCAGTGATAAACTGGAGGAAGGTGGGGATGA
CGTCAAGTCATCATGGCCCTTACGACCAGGGCTACACACGTGCTACAATGGCGCATACAAAGAGAAGCGA
CCTCGCGAGAGCAAGCGGACCTCATAAAGTGCGTCGTAGTCCGGATTGGAGTCTGCAACTCGACTCCATG
AAGTCGGAATCGCTAGTAATCGTGGATCAGAATGCCACGGTGAATACGTTCCCGGGCCTTGTACACACCG
CCCGTCACACCATGGGAGTGGGTTGCAAAAGAAGTAGGTAGCTTAACCTTCGGGAGGGCGCTTACCACTT
TGTGATTCATGACTGGGGTGAAGTCGTAACAAGGTAACCGTAGGGGAACCTGCGGTTGGATCACCTCCTT
A

>JUb21
TGGCTACGGCTGTCAGGTCGTATAAATAGCAAGTCGGACGGGATTCAGGGAGTAGCTTGCTACAAACTGATGAGAGTGGCGCACGGGTGCGTAACGCGTGAGCAACCTACCCATATCAGGGGGATAGCCTCTCGAAAGAGAGATTAACACCGCATAACATCATTTACCGGCATCGGTTTTTGATCAAATATTTATAGGATATGGATGGGCTCGCGTGACATTAGCTAGTTGGAGAGGTAACGGCTCACCAAGGCTACGATGTCTAGGGGCTCTGAGAGGAGAATCCCCCACACTGGTACTGAGACACGGACCAGACTCCTACGGGAGGCAGCAGTAAGGAATATTGGTCAATGGAGGCAACTCTGAACCAGCCATGCCGCGTGCAGGATGACTGCCCTATGGGTTGTAAACTGCTTTTGTCAGGGAATAAACCTTTCTACGTGTAGAAAGCTGAATGTACCTGAAGAATAAGGATCGGCTAACTCCGTGCCAGCAGCCGCGGTAATACGGAGGATCCAAGCGTTATCCGGATTTATTGGGTTTAAAGGGTGCGTAGGCGGTCCTATAAGTCAGTGGTGAAAGACGGCAGCTTAACTGTCGCAGTGCCTTTGATACTGTAGGACTTGAATCTATTTGAAGTGGGCGGAATAAGACAAGTAGCGGTGAAATGCATAGATATGTCTTAGAACTCCGATTGCGAAGGCAGCTCACTAAGTTAGTATTGACGCTGATGCACGAAAGCGTGGGGATCAAACAGGATTAGATACCCTGGTAGTCCACGCCCTAAACGATGATAACTCGATGTTTGCGATACACAGTAAGCGTCCAAGCGAAAGCGTTAAGTTATCCACCTGGGGAGTACGGTCGCAAGATTGAAACTCAAAGGAATTGACGGGGGCCCGCACAAGCGGAGGAGCATGTGGTTTAATTCGATGATACGCGAGGAACCTTACCCGGGCTTGAAAGTTAGTGAATGATCCAGAGACGGATCAGTCCTTCGGGACACGAAACTAGGTGCTGCATGGCTGTCGTCAGCTCGTGCCGTGAGGTGTTGGGTTAAGTCCGCAACGAGCGCACCCCTATGTTTTAGTGCAGCATCATATAGTGGGGGACTTCTAACAGACTGCCAGCGTAAGCTGTGAGGGAAAGGTGGGGAACGAACGTCAGTCATCATGGTCCTTACGTTCCGGGGCCTACCACACGTGCTACATGACGGTACAGTCGGGGCAGCTTATAAGCAATAGATGCTATCCTTTAAGCCGATGCACAGTTCGGAATTGAGGGATCGTTGAAACTGAGCACCTCTG

>JUb68
CCGGTGTTTACGGCAGCTTACACATGCAAGTCGAGCGGGGAAAGGTAGCTTGCTACTGGACCTAGCGGCGGACGGGTGAGTAATACTTAGGAATCTGCCTATTAGTGGGGGACAACGTTCCGAAAGGAGCGCTAATACCGCATACGCCCTACGGGGGAAAGCAGGGGATCACTTGTGACCTTGCGCTAATAGATGAGCCTAAGTCGGATTAGCTAGTTGGTGGGGTAAAGGCCTACCAAGGCGACGATCTGTAGCGGGTCTGAGAGGATGATCCGCCACACTGGGACTGAGACACGGCCCAGACTCCTACGGGAGGCAGCAGTGGGGAATATTGGACAATGGGGGGAACCCTGATCCAGCCATGCCGCGTGTGTGAAGAAGGCCTTTTGGTTGTAAAGCACTTTAAGCGAGGAGGAGAGGCCCTAGGTTAATACCCTAGGTGCTTGGACGTTACTCGCAGAATAAGCACCGGCTAACTCTGTGCCAGCAGCCGCGGTAATACAGAGGGTGCGAGCGTTAATCGGATTTACTGGGCGTAAAGCGTGCGTAGGCGGCCATTTAAGTCGGATGTGAAATCCCCGAGCTCAACTTGGGAATTGCATTCGATACTGGGTGGCTAGAGTATAGGAGAGGAAGGTAGAATTCCAGGTGTAGCGGTGAAATGCGTAGAGATCTGGAGGAATACCGATGGCGAAGGCAGCCTTCTGGCCTAATACTGACGCTGAGGTACGAAAGCATGGGGAGCAAACAGGATTAGATACCCTGGTAGTCCATGCCGTAAACGATGTCTACTAGCCGTTGGGGTCTTTGAGACCTTAGTGGCGCAGCTAACGCGATAAGTAGACCGCCTGGGGAGTACGGTCGCAAGACTAAAACTCAAATGAATTGACGGGGGCCCGCACAAGCGGTGGAGCATGTGGTTTAATTCGATGCAACGCGAAGAACCTTACCTGGCCTTGACATACTAGAAACTTTCCAGAGATTGGATGGTGCCTTGGGAATCTAGATACAGTGCTGCATGGCTGTCGTCAGCTCGTGTCGTGAGATGTTGGGTAAGTCCCCCAACGAGCACAACCCTTTTTCTTTATTGCCAGCCTTCCGGTGGGAACTTTAAGGATACTGGCAGTGAACAAACTGGAGAAAGGCGGGACGAACGTCAGTTCATCATGCTCCTTTACGCCCGGGCTCACCACCGTGCCTCACATGGTCGGTACAAGGGTTGCCTACCCTACGGATGGGATGCTTATCTCCAAAAAGCCCGTATCTGGAAGTCTGGCG

>JUb7
GCCGAGCGGTATTTGTCTTTCGGGACAGAGAGAGCGGCGTACGGGTGCGGAACACGTGTGCAACCTGCCTTTATCTGGGGGATAGCCTTTCGAAAGGAAGATTAATACCCCATAATATTTTGAATGGCATCATTTAAAATTGAAAACTCCGGTGGATAGAGATGGGCACGCGCAAGATTAGATAGTTGGTAGGGTAACGGCCTACCAAGTCAGTGATCTTTAGGGGGCCTGAGAGGGTGATCCCCCACACTGGTACTGAGACACGGACCAGACTCCTACGGGAGGCAGCAGTGAGGAATATTGGACAATGGGTGAGAGCCTGATCCAGCCATCCCGCGTGAAGGACGACGGCCCTATGGGTTGTAAACTTCTTTTGTATAGGGATAAACCTTTCCACGTGTGGAAAGCTGAAGGTACTATACGAATAAGCACCGGCTAACTCCGTGCCAGCAGCCGCGGTAATACGGAGGGTGCAAGCGTTATCCGGATTTATTGGGTTTAAAGGGTCCGTAGGCGGATCTGTAAGTCAGTGGTGAAATCTCATAGCTTAACTATGAAACTGCCATTGATACTGCAGGTCTTGAGTAAGGTAGAAGTGGCTGGGA

>BIGb0152
GAACTATAGAGTTTGATCCTGGCTCAGATTGAACGCTGGCGGCATGCTTTACACATGCAAGTCGAACGGTAACAGGTCTTCGGATGCTGACGAGTGGCGAACGGGTGAGTAATACATCGGAACGTGCCTAGTAGTGGGGGATAACTACTCGAAAGAGTAGCTAATACCGCATGAGATCTAAGGATGAAAGCAGGGGACCTTCGGGCCTTGCGCTACTAGAGCGGCTGATGGCAGATTAGGTAGTTGGTGGGATAAAAGCTTACCAAGCCGACGATCTGTAGCTGGTCTGAGAGGACGACCAGCCACACTGGAACTGAGACACGGTCCAGACTCCTACGGGAGGCAGCAGTGGGGAATTTTGGACAATGGGCGAAAGCCTGATCCAGCAATGCCGCGTGTAGGATGAAGGCCCTCGGGTTGTAAACTACTTTTGTACGGAACGAAAAGACACCTTCTAATACAGGGTGTCGATGACGGTACCGTAAGAATAAGCACCGGCTAACTACGTGCCAGCAGCCGCGGTAATACGTAGGGTGCAAGCGTTAATCGGAATTACTGGGCGTAAAGCGTGCGCAGGCGGTTATGTAAGACAGAGGTGAAATCCCCGGGCTCAACCTGGGAACGGCCTTTGTGACTGCATAGCTAGAGTACGGTAGAGGGGGATGGAATTCCGCGTGTAGCAGTGAAATGCGTAGATATGCGGAGGAACACCGATGGCGAAGGCAATCCCCTGGACCTGTACTGACGCTCATGCACGAAAGCGTGGGGAGCAAACAGGATTAGATACCCTGGTAGTCCACGCCCTAAACGATGTCAACTGGTTGTTGGGAATTAACTTTCTCAGTAACGAAGCTAACGCGTGAAGTTGACCGCCTGGGGAGTACGGCCGCAAGGTTGAAACTCAAAGGAATTGACGGGGACCCGCACAAGCGGTGGATGATGTGGTTTAATTCGATGCAACGCGAAAAACCTTACCCACCTTTGACATGTACGGAAGTGACCAGAGATGGACATGTGCTCGAAAGAGAACCGTAACACAGGTGCTGCATGGCTGTCGTCAGCTCGTGTCGTGAGATGTTGGGTTAAGTCCCGCAACGAGCGCAACCCTTGCCATTAGTTGCTACATTTAGTTGGGCACTCTAATGGGACTGCCGGTGACAAACCGGAGGAAGGTGGGGATGACGTCAAGTCCTCATGGCCCTTATAGGTGGGGCTACACACGTCATACAATGGCTGGTACAAAGGGTTGCCAACCCGCGAGGGGGAGCTAATCCCATAAAGCCAGTCGTAGTCCGGATCGCAGTCTGCAACTCGACTGCGTGAAGTCGGAATCGCTAGTAATCGTGGATCAGAATGTCACGGTGAATACGTTCCCGGGTCTTGTACACACCGCCCGTCACACCATGGGAGCGGGTCTCGCCAGAAGTAGGTAGCCTAACCGCAAGGAGGGCGCTTACCACGGCGGGGTTCGTGACTGGGGTGAAGTCGTAACAAGGTAGCCGTATCGGAAGGTGCGGCTGGATCACCTCCTTT

>BIGb0165 
ACAATGGAGAGTTTGATCCTGGCTCAGGATGAACGCTAGCGGCAGGCCTAATACATGCAAGTCGGACGGGATCCATCGGAGAGCTTGCTCGAAGATGGTGAGAGTGGCGCACGGGTGCGTAACGCGTGAGCAACCTACCTCTATCAGGGGGATAGCCTCTCGAAAGAGAGATTAACACCGCATAATATAATCTACCGGCATCGGGGGATTATTAAATATTTATAGGATAGAGATGGGCTCGCGTGACATTAGCTAGTTGGTAGGGTAACGGCTTACCAAGGCGACGATGTCTAGGGGCTCTGAGAGGAGAATCCCCCACACTGGTACTGAGACACGGACCAGACTCCTACGGGAGGCAGCAGTAAGGAATATTGGTCAATGGGCGGAAGCCTGAACCAGCCATGCCGCGTGCAGGATGACTGCCCTATGGGTTGTAAACTGCTTTTGTCCAGGAATAAACCTTTCTACGTGTAGAGAGCTGAATGTACTGGAAGAATAAGGATCGGCTAACTCCGTGCCAGCAGCCGCGGTAATACGGAGGATCCGAGCGTTATCCGGATTTATTGGGTTTAAAGGGTGCGTAGGCGGCCTATTAAGTCAGGGGTGAAATACGGTGGCTCAACCATCGCAGTGCCTTTGATACTGACAGGCTTGAATCCATTTGAAGTGGGCGGAATAAGACAAGTAGCGGTGAAATGCATAGATATGTCTTAGAACTCCGATTGCGAAGGCAGCTCACTAAGCTGGTATTGACGCTGATGCACGAAAGCGTGGGGATCGAACAGGATTAGATACCCTGGTAGTCCACGCCCTAAACGATGATAACTCGATGTTGGCGATAGACAGCCAGCGTCTTAGCGAAAGCGTTAAGTTATCCACCTGGGGAGTACGCCCGCAAGGGTGAAACTCAAAGGAATTGACGGGGGCCCGCACAAGCGGAGGAGCATGTGGTTTAATTCGATGATACGCGAGGAACCTTACCCGGGCTTGAAAGTTAGTGAAGAGACCAGAGACGGTCTCGTCCTTCGGGACACGAAACTAGGTGCTGCATGGCTGTCGTCAGCTCGTGCCGTGAGGTGTTGGGTTAAGTCCCGCAACGAGCGCAACCCCTATGTTTAGTTGCCAGCATGTAATGATGGGGACTCTAAACAGACTGCCTGTGCAAACAGTGAGGAAGGTGGGGACGACGTCAAGTCATCATGGCCCTTACGTCCGGGGCTACACACGTGCTACAATGGATGGTACAGCGGGCAGCTACATAGCAATATGATGCTAATCTCTAAAAGCCATTCACAGTTCGGATTGGGGTCTGCAACTCGACCCCATGAAGTTGGATTCGCTAGTAATCGCGTATCAGCAATGACGCGGTGAATACGTTCCCGGGCCTTGTACACACCGCCCGTCAAGCCATGAAAGTTGGGGGTACCTAAAGCATGTGACCGCAAGGAGCGTGTTAGGGTAAAACCGATAATTGGGGCTAAGTCGTAACAAGGTAGCCGTACCGGAAGGTGCGGCTGGAATACCTCCTTT

>BIGb0204
TAACTGAAGAGTTTGATCATGGCTCAGATTGAACGCTGGCGGCAGGCTTAACACATGCAAGTCGAGCGGGGGAGGTTGCTTCGGTAACTGACCTAGCGGCGGACGGGTGAGTAATACTTAGGAATCTGCCTATTAATGGGGGACAACATCTCGAAAGGGATGCTAATACCGCATACGCCCTACGGGGGAAAGCAGGGGATCACTTGTGACCTTGCGTTAATAGATGAGCCTAAGTCGGATTAGCTAGTTGGTGGGGTAAAGGCCTACCAAGGCGACGATCTGTAGCGGGTCTGAGAGGATGATCCGCCACACTGGGACTGAGACACGGCCCAGACTCCTACGGGAGGCAGCAGTGGGGAATATTGGACAATGGGGGGAACCCTGATCCAGCCATGCCGCGTGTGTGAAGAAGGCCTTATGGTTGTAAAGCACTTTAAGCGAGGAGGAGGCTCTCTTGGTTAATACCCAAGATGAGTGGACGTTACTCGCAGAATAAGCACCGGCTAACTCTGTGCCAGCAGCCGCGGTAATACAGAGGGTGCGAGCGTTAATCGGATTTACTGGGCGTAAAGCGTGCGTAGGCGGCTTTTTAAGTCGGATGTGAAATCCCCGAGCTTAACTTGGGAATTGCATTCGATACTGGGAAGCTAGAGTATGGGAGAGGATGGTAGAATTCCAGGTGTAGCGGTGAAATGCGTAGAGATCTGGAGGAATACCGATGGCGAAGGCAGCCATCTGGCCTAATACTGACGCTGAGGTACGAAAGCATGGGGAGCAAACAGGATTAGATACCCTGGTAGTCCATGCCGTAAACGATGTCTACTAGCCGTTGGGGCCTTTGAGGCTTTAGTGGCGCAGCTAACGCGATAAGTAGACCGCCTGGGGAGTACGGTCGCAAGACTAAAACTCAAATGAATTGACGGGGGCCCGCACAAGCGGTGGAGCATGTGGTTTAATTCGATGCAACGCGAAGAACCTTACCTGGTCTTGACATAGTAAGAACTTTCCAGAGATGGATTGGTGCCTTCGGGAACTTACATACAGGTGCTGCATGGCTGTCGTCAGCTCGTGTCGTGAGATGTTGGGTTAAGTCCCGCAACGAGCGCAACCCTTTTCCTTATTTGCCAGCACTTCGGGTGGGAACTTTAAGGATACTGCCAGTGACAAACTGGAGGAAGGCGGGGACGACGTCAAGTCATCATGGCCCTTACGACCAGGGCTACACACGTGCTACAATGGTCGGTACAAAGGGTTGCTACCTAGCGATAGGATGCTAATCTCAAAAAGCCGATCGTAGTCCGGATTGGAGTCTGCAACTCGACTCCATGAAGTCGGAATCGCTAGTAATCGCGGATCAGAATGCCGCGGTGAATACGTTCCCGGGCCTTGTACACACCGCCCGTCACACCATGGGAGTTTGTTGCACCAGAAGTAGGTAGTCTAACCGTAAGGAGGACGCTTACCACGGTGTGGCCGATGACTGGGGTGAAGTCGTAACAAGGTAGCCGTAGGGGAACCTGCGGCTGGATCACCTCCTTA

>BIGb0206
TAACTGAAGAGTTTGATCATGGCTCAGATTGAACGCTGGCGGCAGGCTTAACACATGCAAGTCGAGCGGGGGAGGTTGCTTCGGTAACTGACCTAGCGGCGGACGGGTGAGTAATACTTAGGAATCTGCCTATTAATGGGGGACAACATCTCGAAAGGGATGCTAATACCGCATACGCCCTACGGGGGAAAGCAGGGGATCACTTGTGACCTTGCGTTAATAGATGAGCCTAAGTCGGATTAGCTAGTTGGTGGGGTAAAGGCCTACCAAGGCGACGATCTGTAGCGGGTCTGAGAGGATGATCCGCCACACTGGGACTGAGACACGGCCCAGACTCCTACGGGAGGCAGCAGTGGGGAATATTGGACAATGGGGGGAACCCTGATCCAGCCATGCCGCGTGTGTGAAGAAGGCCTTATGGTTGTAAAGCACTTTAAGCGAGGAGGAGGCTCTCTTGGTTAATACCCAAGATGAGTGGACGTTACTCGCAGAATAAGCACCGGCTAACTCTGTGCCAGCAGCCGCGGTAATACAGAGGGTGCGAGCGTTAATCGGATTTACTGGGCGTAAAGCGTGCGTAGGCGGCTTTTTAAGTCGGATGTGAAATCCCCGAGCTTAACTTGGGAATTGCATTCGATACTGGGAAGCTAGAGTATGGGAGAGGATGGTAGAATTCCAGGTGTAGCGGTGAAATGCGTAGAGATCTGGAGGAATACCGATGGCGAAGGCAGCCATCTGGCCTAATACTGACGCTGAGGTACGAAAGCATGGGGAGCAAACAGGATTAGATACCCTGGTAGTCCATGCCGTAAACGATGTCTACTAGCCGTTGGGGCCTTTGAGGCTTTAGTGGCGCAGCTAACGCGATAAGTAGACCGCCTGGGGAGTACGGTCGCAAGACTAAAACTCAAATGAATTGACGGGGGCCCGCACAAGCGGTGGAGCATGTGGTTTAATTCGATGCAACGCGAAGAACCTTACCTGGTCTTGACATAGTAAGAACTTTCCAGAGATGGATTGGTGCCTTCGGGAACTTACATACAGGTGCTGCATGGCTGTCGTCAGCTCGTGTCGTGAGATGTTGGGTTAAGTCCCGCAACGAGCGCAACCCTTTTCCTTATTTGCCAGCACTTCGGGTGGGAACTTTAAGGATACTGCCAGTGACAAACTGGAGGAAGGCGGGGACGACGTCAAGTCATCATGGCCCTTACGACCAGGGCTACACACGTGCTACAATGGTCGGTACAAAGGGTTGCTACCTAGCGATAGGATGCTAATCTCAAAAAGCCGATCGTAGTCCGGATTGGAGTCTGCAACTCGACTCCATGAAGTCGGAATCGCTAGTAATCGCGGATCAGAATGCCGCGGTGAATACGTTCCCGGGCCTTGTACACACCGCCCGTCACACCATGGGAGTTTGTTGCACCAGAAGTAGGTAGTCTAACCGTAAGGAGGACGCTTACCACGGTGTGGCCGATGACTGGGGTGAAGTCGTAACAAGGTAGCCGTAGGGGAACCTGCGGCTGGATCACCTCCTTA

>BIGb0232
ACAATGGAGAGTTTGATCCTGGCTCAGGATGAACGCTAGCGGGAGGCCTAACACATGCAAGCCGAGCGGTATTGTTTCTTCGGAAATGAGAGAGCGGCGTACGGGTGCGGAACACGTGTGCAACCTGCCTTTATCTGGGGGATAGCCTTTCGAAAGGAAGATTAATACCCCATAATATATTGAATGGCATCATTCGATATTGAAAACTCCGGTGGATAGAGATGGGCACGCGCAAGATTAGATAGTTGGTGAGGTAACGGCTCACCAAGTCTGCGATCTTTAGGGGGCCTGAGAGGGTGATCCCCCACACTGGTACTGAGACACGGACCAGACTCCTACGGGAGGCAGCAGTGAGGAATATTGGACAATGGGTGAGAGCCTGATCCAGCCATCCCGCGTGAAGGACGACGGCCCTATGGGTTGTAAACTTCTTTTGTATAGGGATAAACCTAGATACGTGTATCTAGCTGAAGGTACTATACGAATAAGCACCGGCTAACTCCGTGCCAGCAGCCGCGGTAATACGGAGGGTGCAAGCGTTATCCGGATTTATTGGGTTTAAAGGGTCCGTAGGCGGATCTGTAAGTCAGTGGTGAAATCTCACAGCTTAACTGTGAAACTGCCATTGATACTGCAGGTCTTGAGTGTTGTTGAAGTAGCTGGAATAAGTAGTGTAGCGGTGAAATGCATAGATATTACTTAGAACACCAATTGCGAAGGCAGGTTACTAAGCAACAACTGACGCTGATGGACGAAAGCGTGGGGAGCGAACAGGATTAGATACCCTGGTAGTCCACGCCGTAAACGATGCTAACTCGTTTTTGGGACTTCGGTTTCAGAGACTAAGCGAAAGTGATAAGTTAGCCACCTGGGGAGTACGTTCGCAAGAATGAAACTCAAAGGAATTGACGGGGGCCCGCACAAGCGGTGGATTATGTGGTTTAATTCGATGATACGCGAGGAACCTTACCAAGGCTTAAATGGGAAATGACAGGTTTAGAAATAGACTTTTCTTCGGACATTTTTCAAGGTGCTGCATGGTTGTCGTCAGCTCGTGCCGTGAGGTGTTAGGTTAAGTCCTGCAACGAGCGCAACCCCTGTCACTAGTTGCCATCATTAAGTTGGGGACTCTAGTGAGACTGCCTACGCAAGTAGAGAGGAAGGTGGGGATGACGTCAAATCATCACGGCCCTTACGCCTTGGGCCACACACGTAATACAATGGCCAGTACAGAGGGCAGCTACACAGCGATGTGATGCAAATCTCGAAAGCTGGTCTCAGTTCGGATTGGAGTCTGCAACTCGACTCTATGAAGCTGGAATCGCTAGTAATCGCGCATCAGCCATGGCGCGGTGAATACGTTCCCGGGCCTTGTACACACCGCCCGTCAAGCCATGGAAGTCTGGGGTACCTGAAGTCGGTGACCGTAACAGGAGCTGCCTAGGGTAAAACAGGTAACTAGGGCTAAGTCGTAACAAGGTAGCCGTACCGGAAGGTGCGGCTGGAACATCTCATTT

>BIGb0234
TGCATTGACGTTACTCGCAGAAGAAGCACCGGCTAACTCCGTGCCAGCAGCCGCGGTAATACGGAGGGTGCAAGCGTTAATCGGAATTACTGGGCGTAAAGCGCACGCAGGCGGTTTGTTAAGTCAGATGTGAAATCCCCGCGCTTAACGTGGGAACTGCATTTGAAACTGGCAAGCTAGAGTCTTGTAGAGGGGGGTAGAATTCCAGGTGTAGCGGTGAAATGCGTAGAGATCTGGAGGAATACCGGTGGCGAAGGCGGCCCCCTGGACAAAGACTGACGCTCAGGTGCGAAAGCGTGGGGAGCAAACAGGATTAGATACCCTGGTAGTCCACGCTGTAAACGATGTCGACTTGGAGGTTGTGCCCTTGAGGCGTGGCTTCCGGAGCTAACGCGTTAAGTCGACCGCCTGGGGAGTACGGCCGCAAGGTTAAAACTCAAATGAATTGACGGGGGCCCGCACAAGCGGTGGAGCATGTGGTTTAATTCGATGCAACGCGAAGAACCTTACCTACTCTTGACATCCAGAGAATTCGCTAGAGATAGCTTAGTGCCTTCGGGAACTCTGAGACAGGTGCTGCATGGCTGTCGTCAGCTCGTGTTGTGAAATGTTGGGTTAAGTCCCGCAACGAGCGCAACCCTTATCCTTTGTTGCCAGCACGTAATGGTGGGAACTCAAAGGAGACTGCCGGTGATAAACCGGAGGAAGGTGGGGATGACGTCAAGTCATCATGGCCCTTACGAGTAGGGCTACACACGTGCTACAATGGCGTATACAAAGAGAAGCGAACTCGCGAGAGCAAGCGGACCTCATAAAGTACGTCGTAGTCCGGATCGGAGTCTGCAACTCGACTCCGTGAAGTCGGAATCGCTAGTAATCGTAGATCAGAATGCTACGGTGAATACGTTCCCGGGCCTTGTACACACCGCCCGTCACACCATGGGAGTGGGTTGCAAAAGAAGTAGGTAGCTTAACCTTCGGGAGGGCGCTTACCACTTTGTGATTCATGACTGGGGTGAAGTCGTAACAAGGTAACCGTAGGGGAACCTGCGGTTGGATCACCTCCTTA

>BIGb0494
TAACTGAAGAGTTTGATCATGGCTCAGATTGAACGCTGGCGGCAGGCTTAACACATGCAAGTCGAGCGGGGAAGTATAGCTTGCTATACGACCTAGCGGCGGACGGGTGAGTAATGCTTAGGAATCTGCCTATTAGTGGGGGACAACATTCCGAAAGGAATGCTAATACCGCATACGCCCTACGGGGGAAAGCAGGGGATCTTCGGACCTTGCGCTAATAGATGAGCCTAAGTCAGATTAGCTAGTTGGTGGGGTAAAGGCCTACCAAGGCGACGATCTGTAGCGGGTCTGAGAGGATGATCCGCCACACTGGGACTGAGACACGGCCCAGACTCCTACGGGAGGCAGCAGTGGGGAATATTGGACAATGGGCGAAAGCCTGATCCAGCCATGCCGCGTGTGTGAAGAAGGCCTTTTGGTTGTAAAGCACTTTAAGCGAGGAGGAGGCTACTTGGATTAATACTCTAGGATAGTGGACGTTACTCGCAGAATAAGCACCGGCTAACTCTGTGCCAGCAGCCGCGGTAATACAGAGGGTGCGAGCGTTAATCGGATTTACTGGGCGTAAAGCGTGCGTAGGCGGCTTTTTAAGTCGGATGTGAAATCCCTGAGCTTAACTTAGGAATTGCATTCGATACTGGGAAGCTAGAGTATGGGAGAGGATGGTAGAATTCCAGGTGTAGCGGTGAAATGCGTAGAGATCTGGAGGAATACCGATGGCGAAGGCAGCCATCTGGCCTAATACTGACGCTGAGGTACGAAAGCATGGGGAGCAAACAGGATTAGATACCCTGGTAGTCCATGCCGTAAACGATGTCTACTAGCCGTTGGGGCCTTTGAGGCTTTAGTGGCGCAGCTAACGCGATAAGTAGACCGCCTGGGGAGTACGGTCGCAAGACTAAAACTCAAATGAATTGACGGGGGCCCGCACAAGCGGTGGAGCATGTGGTTTAATTCGATGCAACGCGAAGAACCTTACCTGGTCTTGACATAGTAAGAACTTTCCAGAGATGGATTGGTGCCTTCGGGAACTTACATACAGGTGCTGCATGGCTGTCGTCAGCTCGTGTCGTGAGATGTTGGGTTAAGTCCCGCAACGAGCGCAACCCTTTTCCTTATTTGCCAGCGGGTTAAGCCGGGAACTTTAAGGATACTGCCAGTGACAAACTGGAGGAAGGCGGGGACGACGTCAAGTCATCATGGCCCTTACGACCAGGGCTACACACGTGCTACAATGGTCGGTACAAAGGGTTGCTACCTAGCGATAGGATGCTAATCTCAAAAAGCCGATCGTAGTCCGGATTGGAGTCTGCAACTCGACTCCATGAAGTCGGAATCGCTAGTAATCGCGGATCAGAATGCCGCGGTGAATACGTTCCCGGGCCTTGTACACACCGCCCGTCACACCATGGGAATTTGTTGCACCAGAAGTAGGTAGTCTAACCGCAAGGAGGACGCTTACCACGGTGTGGCCGATGACTGGGGTGAAGTCGTAACAAGGTAGCCGTAGGGGAACCTGCGGCTGGATCACCTCCTTA

>BIGb0116
TATTAAATATTTATAGGATAGAGATGGGCTCGCGTGACATTAGCTAGTTGGTAGGGTAACGGCTTACCAAGGCGACGATGTCTAGGGGCTCTGAGAGGAGAATCCCCCACACTGGTACTGAGACACGGACCAGACTCCTACGGGAGGCAGCAGTAAGGAATATTGGTCAATGGGCGGAAGCCTGAACCAGCCATGCCGCGTGCAGGATGACTGCCCTATGGGTTGTAAACTGCTTTTGTCCAGGAATAAACCTTTCTACGTGTAGGAAGCTGAATGTACTGGAAGAATAAGGATCGGCTAACTCCGTGCCAGCAGCCGCGGTAATACGGAGGATCCGAGCGTTATCCGGATTTATTGGGTTTAAAGGGTGCGTAGGCGGCCTATTAAGTCAGGGGTGAAATACGGTGGCTCAACCATCGCAGTGCCTTTGATACTGATGGGCTTGAATCCATTTGAAGTGGGCGGAATAAGACAAGTAGCGGTGAAATGCATAGATATGTCTTAGAACTCCGATTGCGAAGGCAGCTCACTAAGCTGGTATTGACGCTGATGCACGAAAGCGTGGGGATCGAACAGGATTAGATACCCTGGTAGTCCACGCCCTAAACGATGATAACTCGATGTTGGCGATAGACAGCCAGCGTCCAAGCGAAAGCGTTAAGTTATCCACCTGGGGAGTACGCCCGCAAGGGTGAAACTCAAAGGAATTGACGGGGGCCCGCACAAGCGGAGGAGCATGTGGTTTAATTCGATGATACGCGAGGAACCTTACCCGGGCTTGAAAGTTAGTGAAGAATGCAGAGACGCATTCGTCCTTCGGGACACGAAACTAGGTGCTGCATGGCTGTCGTCAGCTCGTGCCGTGAGGTGTTGGGTTAAGTCCCGCAACGAGCGCAACCCCTATGTTTAGTTGCCAGCATGTAATGGTGGGGACTCTAAACAGACTGCCTGTGCAAACAGTGAGGAAGGTGGGGACGACGTCAAGTCATCATGGCCCTTACGTCCGGGGCTACACACGTGCTACAATGGATGGTACAGCGGGCAGCTACATAGCAATATGATGCTAATCTCTAAAAGCCATTCACAGTTCGGATTGGGGTCTGCAACTCGACCCCATGAAGTTGGATTCGCTAGTAATCGCGTATCAGCAATGACGCGGTGAATACGTTCCCGGGCCTTGTACACACCGCCCGTCAAGCCATGAAAGTTGGGGGTACCTAAAGCATGTTACCGCGAGGAGCGTGTTAGGGTAAAACCGATAATTGGGGCTAAGTCGTAACAAGGTAGCCGTACCGGAAGGTGCGGCTGGAATACCTCCTTT

>JUb276
AGTCGAGCGGTAGCACAGAGAGCTTGCTCTCGGGTGACGAGCGGCGGACGGGTGAGTAATGTCTGGGAAACTGCCTGATGGAGGGGGATAACTACTGGAAACGGTAGCTAATACCGCATAACGTCGCAAGACCAAAGAGGGGGACCTTCGGGCCTCTTGCCATCAGATGTGCCCAGATGGGATTAGCTAGTAGGTGGGGTAATGGCTCACCTAGGCGACGATCCCTAGCTGGTCTGAGAGGATGACCAGCCACACTGGAACTGAGACACGGTCCAGACTCCTACGGGAGGCAGCAGTGGGGAATATTGCACAATGGGCGCAAGCCTGATGCAGCCATGCCGCGTGTATGAAGAAGGCCTTCGGGTTGTAAAGTACTTTCAGCGAGGAGGAAGGCGTTAAGGTTAATAACCTTAGCGATTGACGTTACTCGCAGAAGAAGCACCGGCTAACTCCGTGCCAGCAGCCGCGGTAATACGGAGGGTGCAAGCGTTAATCGGAATTACTGGGCGTAAAGCGCACGCAGGCGGTCTGTCAAGTCGGATGTGAAATCCCCGGGCTCAACCTGGGAACTGCATTCGAAACTGGCAGGCTAGAGTCTTGTAGAGGGGGGTAGAATTCCAGGTGTAGCGGTGAAATGCGTAGAGATCTGGAGGAATACCGGTGGCGAAGGCGGCCCCCTGGACAAAGACTGACGCTCAGGTGCGAAAGCGTGGGGAGCAAACAGGATTAGATACCCTGGTAGTCCACGCCGTAAACGATGTCGACTTGGAGGTTGTTCCCTTGAGGAGTGGCTTCCGGAGCTAACGCGTTAAGTCGACCGCCTGGGGAGTACGGCCGCAAGGTTAAAACTCAAATGAATTGACGGGG

>JUb230
CAGTCGAACGGTAGCACAGAGAGCTTGCTCTTGGGTGACGAGTGGCGGACGGGTGAGTAATGTCTGGGAAACTGCCCGATGGAGGGGGATAACTACTGGAAACGGTAGCTAATACCGCATAACGTCGCAAGACCAAAGTGGGGGACCTTCGGGCCTCACACCATCGGATGTGCCCAGATGGGATTAGCTAGTAGGTGGGGTAATGGCTCACCTAGGCGACGATCCCTAGCTGGTCTGAGAGGATGACCAGCCACACTGGAACTGAGACACGGTCCAGACTCCTACGGGAGGCAGCAGTGGGGAATATTGCACAATGGGCGCAAGCCTGATGCAGCCATGCCGCGTGTATGAAGAAGGCCTTCGGGTTGTAAAGTACTTTCAGCGAGGAGGAAGGCATTGTGGTTAATAACCGCAGTGATTGACGTTACTCGCAGAAGAAGCACCGGCTAACTCCGTGCCAGCAGCCGCGGTAATACGGAGGGTGCAAGCGTTAATCGGAATTACTGGGCGTAAAGCGCACGCAGGCGGTCTGTCAAGTCGGATGTGAAATCCCCGGGCTCAACCTGGGAACTGCATTCGAAACTGGCAGGCTAGAGTCTTGTAGAGGGGGGTAGAATTCCAGGTGTAGCGGTGAAATGCGTAGAGATCTGGAGGAATACCGGTGGCGAAGGCGGCCCCCTGGACAAAGACTGACGCTCAGGTGCGAAAGCGTGGGGAGCAAACAGGATTAGATACCCTGGTAGTCCACGCCGTAAACGATGTCGACTTGGAGGTTGTTCCCTTGAGGAGTGGCTTCCGGAGCTAACGCGTTAAGTCGACCGCCTGGGGAGTACGGCCGCAAGGTTAAAACTCAAATGAATTGACGGGGGCCCGCACAAGCGGTGGAGCATGTGGTTTAATTCGATGCAACGCGAAGAACCTTACCTACTCTTGACATCCAGAGAATTTAGCAGAGATGCTTTGGTGCCTTCGGGAACTCTGAGACAGGTGCTGCATGGCTGTCGTCAGCTCGTGTTGTGAAATGTTGGGTTAAGTCCCGCAACGAGCGCAACCCTTATCCTTTGTTGCCAGCGGTTCGGCCGGGAACTCAAAGGAGACTGCCAGTGATAAACTGGAGGAAGGTGGGGATGACGTCAAGTCATCATGGCCCTTACGAGTAGGGCTACACACGTGCTACAATGGCATATACAAAGAGAAGCGACCTCGCGAGAGCAAGCGGACCTCATAAAGTATGTCGTAGTCCGGATCGGAGTCTGCAACTCGACTCCGTGAAGTCGGAATCGCTAGTAATCGTAGATCAGAATGCTACGGTGAATACGTTCCCGGGCCTTGTACACACCGCCCGTCACACCATGGGAGTGGGTTGCAAAAGAAGTAGGTAGCTTAACCTTCGGGAGGGCGC

>JUb202
TGCAGTCGAGCGGTAGCACAGAGAGCTTGCTCTCGGGTGACGAGCGGCGGACGGGTGAGTAATGTCTGGGAAACTGCCTGATGGAGGGGGATAACTACTGGAAACGGTAGCTAATACCGCATAACGTCGCAAGACCAAAGAGGGGGACCTTCGGGCCTCTTGCCATCAGATGTGCCCAGATGGGATTAGCTAGTAGGTGGGGTAATGGCTCACCTAGGCGACGATCCCTAGCTGGTCTGAGAGGATGACCAGCCACACTGGAACTGAGACACGGTCCAGACTCCTACGGGAGGCAGCAGTGGGGAATATTGCACAATGGGCGCAAGCCTGATGCAGCCATGCCGCGTGTATGAAGAAGGCCTTCGGGTTGTAAAGTACTTTCAGCGAGGAGGAAGGCATTGTGGTTAATAACCGCAGTGATTGACGTTACTCGCAGAAGAAGCACCGGCTAACTCCGTGCCAGCAGCCGCGGTAATACGGAGGGTGCAAGCGTTAATCGGAATTACTGGGCGTAAAGCGCACGCAGGCGGTCTGTCAAGTCGGATGTGAAATCCCCGGGCTCAACCTGGGAACTGCATTCGAAACTGGCAGGCTAGAGTCTTGTAGAGGGGGGTAGAATTCCAGGTGTAGCGGTGAAATGCGTAGAGATCTGGAGGAATACCGGTGGCGAAGGCGGCCCCCTGGACAAAGACTGACGCTCAGGTGCGAAAGCGTGGGGAGCAAACAGGATTAGATACCCTGGTAGTCCACGCCGTAAACGATGTCGACTTGGAGGTTGTTCCCTTGAGGAGTGGCTTCCGGAGCTAACGCGTTAAGTCGACCGCCTGGGGAGTACGGCCGCAAGGTTAAAACTCAAATGAATTGACGGGGGCCCGCACAAGCGGTGGAGCATGTGGTTTAATTCGATGCAACGCGAAGAACCTTACCTACTCTTGACATCCAGAGAACTTAGCAGAGATGCTTTGGTGCCTTCGGGAACTCTGAGACAGGTGCTGCATGGCTGTCGTCAGCTCGTGTTGTGAAATGTTGGGTTAAGTCCCGCAACGAGCGCAACCCTTATCCTTTGTTGCCAGCGGTTCGGCCGGGAACTCAAAGGAGACTGCCAGTGATAAACTGGAGGAAGGTGGGGATGACGTCAAGTCATCATGGCCCTTACGAGTAGGGCTACACACGTGCTACAATGGCATATACAAAGAGAAGCGACCTCGCGAGAGCAAGCGGACCTCACAAAGTATGTCGTAGTCCGGATCGGAGTCTGCAACTCGACTCCGTGAAGTCGGAATCGCTAGTAATCGTAGATCAGAATGCTACGGTGAATACGTTCCCGGGCCTTGTACACACCGCCCGTCACACCATGGGAGTGGGTTGCAAAAGAAGTAGGTAGCTTAACCTTCGGGAGGGC

>BH3
CTTGAGAGTTTGATCCTGGCTCAGAACGAACGCTGGCGGCAGGCTTAACACATGCAAGTC
GAGCGCCCCGCAAGGGGAGCGGCAGACGGGTGAGTAACGCGTGGGAATCTACCTTTTGCT
ACGGAATAACTCAGGGAAACTTGTGCTAATACCGTATGTGCCCTTCGGGGGAAAGATTTA
TCGGCAAAGGATGAGCCCGCGTTGGATTAGCTAGTTGGTGAGGTAAAGGCTCACCAAGGC
GACGATCCATAGCTGGTCTGAGAGGATGATCAGCCACACTGGGACTGAGACACGGCCCAG
ACTCCTACGGGAGGCAGCAGTGGGGAATATTGGACAATGGGCGCAAGCCTGATCCAGCCA
TGCCGCGTGAGTGATGAAGGCCCTAGGGTTGTAAAGCTCTTTCACCGGTGAAGATAATGA
CGGTAACCGGAGAAGAAGCCCCGGCTAACTTCGTGCCAGCAGCCGCGGTAATACGAAGGG
GGCTAGCGTTGTTCGGATTTACTGGGCGTAAAGCGCACGTAGGCGGATTTTTAAGTCAGG
GGTGAAATCCCGGGGCTCAACCCCGGAACTGCCTTTGATACTGGAAGTCTTGAGTATGGT
AGAGGTGAGTGGAATTCCGAGTGTAGAGGTGAAATTCGTAGATATTCGGAGGAACACCAG
TGGCGAAGGCGGCTCACTGGACCATTACTGACGCTGAGGTGCGAAAGCGTGGGGAGCAAA
CAGGATTAGATACCCTGGTAGTCCACGCCGTAAACGATGAATGTTAGCCGTCGGGGAGTT
TACTCTTCGGTGGCGCAGCTAACGCATTAAACATTCCGCCTGGGGAGTACGGTCGCAAGA
TTAAAACTCAAAGGAATTGACGGGGGCCCGCACAAGCGGTGGAGCATGTGGTTTAATTCG
AAGCAACGCGCAGAACCTTACCAGCCCTTGACATACCGGTCGCGGACACAGAGATGTGTC
TTTCAGTTCGGCTGGACCGGATACAGGTGCTGCATGGCTGTCGTCAGCTCGTGTCGTGAG
ATGTTGGGTTAAGTCCCGCAACGAGCGCAACCCTCGCCTTTAGTTGCCATCATTTAGTTG
GGCACTCTAAAGGGACTGCCAGTGATAAGCTGGAGGAAGGTGGGGATGACGTCAAGTCCT
CATGGCCCTTACGGGCTGGGCTACACACGTGCTACAATGGTGGTGACAGTGGGCAGCAAG
CACGCGAGTGTGAGCTAATCTCCAAAAGCCATCTCAGTTCGGATTGCACTCTGCAACTCG
AGTGCATGAAGTTGGAATCGCTAGTAATCGCGGATCAGCATGCCGCGGTGAATACGTTCC
CGGGCCTTGTACACACCGCCCGTCACACCATGGGAGTTGGTTCTGCCCGAAGGCACTGTG
CTAACCGTAAGGAGGCAGGTGACCACGGTAGGGTCAGCGACTGGGGTGAAGTCGTAACAA
GGTAGCCGTAGGGGAACCTGCGGCTGGATCACCTCCTTT
>BIGb0102
atagtggacgttactcgcagaataagcaccggctaactctgtgccagcagccgcggtaat
acagagggtgcgagcgttaatcggatttactgggcgtaaagcgtgcgtaggcggcttttt
aagtcggatgtgaaatccccgagcttaacttgggaattgcattcgatactgggaagctag
agtatgggagaggatggtagaattccaggtgtagcggtgaaatgcgtagagatctggagg
aataccgatggcgaaggcagccatctggcctaatactgacgctgaggtacgaaagcatgg
ggagcaaacaggattagataccctggtagtccatgccgtaaacgatgtctactagccgtt
ggggcctttgaggctttagtggcgcagctaacgcgataagtagaccgcctggggagtacg
gtcgcaagactaaaactcaaatgaattgacgggggcccgcacaagcggtggagcatgtgg
tttaattcgatgcaacgcgaagaaccttacctggccttgacatactagaaactttccaga
gatggattggtgccttcgggaatctagatacaggtgctgcatggctgtcgtcagctcgtg
tcgtgagatgttgggttaagtcccgcaacgagcgcaacccttttccttacttgccagcat
ttcggatgggaactttaaggatactgccagtgacaaactggaggaaggcggggacgacgt
caagtcatcatggcccttacggccagggctacacacgtgctacaatggtcggtacaaagg
gttgctacctagcgataggatgctaatctcaaaaagccgatcgtagtccggattggagtc
tgcaactcgactccatgaagtcggaatcgctagtaatcgcggatcagaatgccgcggtga
atacgttcccgggccttgtacacaccgcccgtcacaccatgggagtttgttgcaccagaa
gtagctagcctaactgcaaagagggcggttaccacggtgtggccgatgactggggtgaag
tcgtaacaaggtagccgtaggggaacctgcggctggatcacctcctt
>BIGb0106
tacggagagtttgatcctggctcaggacgaacgctggcggcgtgcttaacacatgcaagt
cgaacgatgaagcctagcttgctaggtggaagagtggcgaacgggtgagtaacacgtgag
caacctgcccttcactctgggatacgcactggaaacggtgtctaatactggatatgaccc
atcaccgcatggtgtgtgggtggaaagatttatcggtgaaggatgggctcgcggcctatc
agcttgttggtgaggtagtggctcaccaaggcgacgacgggtagccggcctgagagggtg
accggccacactgggactgagacacggcccagactcctacgggaggcagcagtggggaat
attgcacaatgggcgcaagcctgatgcagcaacgccgcgtgagggatgacggccttcggg
ttgtaaacctcttttagtagggaagaagcgaaagtgacggtacctgcagaaaaagcaccg
gctaactacgtgccagcagccgcggtaatacgtagggtgcaagcgttgtccggaattatt
gggcgtaaagagctcgtaggcggcttgtcgcgtctgctgtgaaaacccgaggctcaacct
cgggcctgcagtgggtacgggcaagctagagtgcggtaggggagattggaattcctggtg
tagcggtggaatgcgcagatatcaggaggaacaccgatggcgaaggcagatctctgggcc
gtaactgacgctgaggagcgaaagcatggggagcgaacaggattagataccctggtagtc
catgccgtaaacgttgggaactagatgtagggcctgttccacgggttctgtgtcgtagct
aacgcattaagttccccgcctggggagtacggccgcaaggctaaaactcaaaggaattga
cgggggcccgcacaagcggcggagcatgcggattaattcgatgcaacgcgaagaacctta
ccaaggcttgacatatacgagaacgggcgagagatcgtcaactctttggacactcgtaaa
caggtggtgcatggttgtcgtcagctcgtgtcgtgagatgttcggttaagtccggcaacg
agcgcaaccctcgtcctatgttgccagcacgttatggtgggaactcatgggatactgccg
tggtcaacacggaggaaggtggggatgacgtcaaatcatcatgccccttatgtcttgggc
ttcacgcatgctacaatggccgatacaatgggctgcgataccgcgaggtggagcgaatcc
caaaaagtcggtctcagttcggattggggtctgcaactcgaccccatgaagtcggagtcg
ctagtaatcgcagatcagcaacgctgcggtgaatacgttcccgggccttgtacacaccgc
ccgtcaagtcatgaaagtcggtaacacccgaagccggtggcctaacccttgtggagggag
ccgtcgaaggtgggactggtgattaggactaagtcgtaacaaggtagccgtaccggaagg
tgcggctggatcacctccttt
>BIGb0138
gggaactcaaaggagactgccagtgataaactggaggaaggtggggatgacgtcaagtca
tcatggcccttacgagtagggctacacacgtgctacaatggcatatacaaagagaagcga
cctcgcgagagcaagcggacctcataaagtatgtcgtagtccggattggagtctgcaact
cgactccatgaagtcggaatcgctagtaatcgtagatcagaatgctacggtgaatacgtt
cccgggccttgtacacaccgcccgtcacaccatgggagtgggttgcaaaagaagtaggta
gcttaaccttcgggagggcgcttaccactttgtgattcatgactggggtgaagtcgtaac
aaggtaaccgtaggggaacctgcggttggatcacctcctt
>BIGb0149
attgacgttactcgcagaagaagcaccggctaactccgtgccagcagccgcggtaatacg
gagggtgcaagcgttaatcggaattactgggcgtaaagcgcacgcaggcggtctgtcaag
tcggatgtgaaatccccgggctcaacctgggaactgcatccgaaactggcaggctagagt
cttgtagaggggggtagaattccaggtgtagcggtgaaatgcgtagagatctggaggaat
accggtggcgaaggcggccccctggacaaagactgacgctcaggtgcgaaagcgtgggga
gcaaacaggattagataccctggtagtccacgctgtaaacgatgtcgacttggaggttgt
tcccttgaggagtggcttccggagctaacgcgttaagtcgaccgcctggggagtacggcc
gcaaggttaaaactcaaatgaattgacgggggcccgcacaagcggtggagcatgtggttt
aattcgatgcaacgcgaagaaccttacctactcttgacatccagagaacttagcagagat
gctttggtgccttcgggaactctgagacaggtgctgcatggctgtcgtcagctcgtgttg
tgaaatgttgggttaagtcccgcaacgagcgcaacccttatcctttgttgccagcggtta
ggccgggaactcaaaggagactgccagtgataaactggaggaaggtggggatgacgtcaa
gtcatcatggcccttacgagtagggctacacacgtgctacaatggcatatacaaagagaa
gcgacctcgcgagagcaagcggacctcataaagtatgtcgtagtccggatcggagtctgc
aactcgactccgtgaagtcggaatcgctagtaatcgtggatcagaatgccacggtgaata
cgttcccgggccttgtacacaccgcccgtcacaccatgggagtgggttgcaaaagaagta
ggtagcttaaccttcgggagggcgcttaccactttgtgattcatgactggggtgaagtcg
taacaaggtaaccgtaggggaacctgcggttggatcacctcctt
>BIGb0156
acgagcggcggacgggtgagtaatgtctgggaaactgcccgatggagggggataactact
ggaaacggtagctaataccgcataacgtcttcggaccaaagagggggaccttcgggcctc
ttgccatcggatgtgcccagatgggattagctagtaggtggggtaatggctcacctaggc
gacgatccctagctggtctgagaggatgaccagccacactggaactgagacacggtccag
actcctacgggaggcagcagtggggaatattgcacaatgggcgcaagcctgatgcagcca
tgccgcgtgtatgaagaaggccttcgggttgtaaagtactttcagcgaggaggaaggcgt
tgtggttaataaccgcagcgattgacgttactcgcagaagaagcaccggctaactccgtg
ccagcagccgcggtaatacggagggtgcaagcgttaatcggaattactgggcgtaaagcg
cacgcaggcggtctgtcaagtcggatgtgaaatccccgggctcaacctgggaactgcatt
cgaaactggcaggctagagtcttgtagaggggggtagaattccaggtgtagcggtgaaat
gcgtagagatctggaggaataccggtggcgaaggcggccccctggacaaagactgacgct
caggtgcgaaagcgtggggagcaaacaggattagataccctggtagtccacgccgtaaac
gatgtcgacttggaggttgtgcccttgaggcgtggcttccggagctaacgcgttaagtcg
accgcctggggagtacggccgcaaggttaaaactcaaatgaattgacgggggcccgcaca
agcggtggagcatgtggtttaattcgatgcaacgcgaagaaccttacctactcttgacat
ccagagaacttagcagagatgctttggtgccttcgggaactctgagacaggtgctgcatg
gctgtcgtcagctcgtgttgtgaaatgttgggttaagtcccgcaacgagcgcaaccctta
tcctttgttgccagcggttcggccgggaactcaaaggagactgccagtgataaactggag
gaaggtggggatgacgtcaagtcatcatggcccttacgagtagggctacacacgtgctac
aatggcgcatacaaagagaagcgacctcgcgagagcaagcggacctcataaagtgcgtcg
tagtccggattggagtctgcaactcgactccatgaagtcggaatcgctagtaatcgtaga
tcagaatgctacggtgaatacgttcccgggccttgtacacaccgcccgtcacaccatggg
agtgggttgcaaaagaagtaggtagcttaaccttcgggagggcgcttaccactttgtgat
tcatgactggggtgaagtcgtaacaaggtaaccgtaggggaacctgcggttggatcacct
cctt
>BIGb0170
ATGGAGAGTTTGATCCTGGCTCAGGATGAACGCTAGCGGCAGGCCTAATACATGCAAGTC
GGACGGGATCCGTCGGAGAGCTTGCTCGAAGACGGTGAGAGTGGCGCACGGGTGCGTAAC
GCGTGAGCAACCTACCTCTATCAGGGGGATAGCCTCTCGAAAGAGAGATTAACACCGCAT
AATATATCTGACCGGCATCGGTTGGATATTAAATATTTATAGGATAGAGATGGGCTCGCG
TGACATTAGCTAGTTGGTAGGGTAACGGCTTACCAAGGCGACGATGTCTAGGGGCTCTGA
GAGGAGAATCCCCCACACTGGTACTGAGACACGGACCAGACTCCTACGGGAGGCAGCAGT
AAGGAATATTGGTCAATGGGCGGAAGCCTGAACCAGCCATGCCGCGTGCAGGATGACTGC
CCTATGGGTTGTAAACTGCTTTTGTCCAGGAATAAACCTTTCTACGTGTAGGAAGCTGAA
TGTACTGGAAGAATAAGGATCGGCTAACTCCGTGCCAGCAGCCGCGGTAATACGGAGGAT
CCGAGCGTTATCCGGATTTATTGGGTTTAAAGGGTGCGTAGGCGGCCTATTAAGTCAGGG
GTGAAATACGGTGGCTCAACCATCGCAGTGCCTTTGATACTGATGGGCTTGAATCCATTT
GAAGTGGGCGGAATAAGACAAGTAGCGGTGAAATGCATAGATATGTCTTAGAACTCCGAT
TGCGAAGGCAGCTCACTAAGCTGGTATTGACGCTGATGCACGAAAGCGTGGGGATCGAAC
AGGATTAGATACCCTGGTAGTCCACGCCCTAAACGATGATAACTCGATGTTGGCGATAGA
CAGCCAGCGTCCAAGCGAAAGCGTTAAGTTATCCACCTGGGGAGTACGCCCGCAAGGGTG
AAACTCAAAGGAATTGACGGGGGCCCGCACAAGCGGAGGAGCATGTGGTTTAATTCGATG
ATACGCGAGGAACCTTACCCGGGCTTGAAAGTTAGTGAAGAATGCAGAGACGCATTCGTC
CTTCGGGACACGAAACTAGGTGCTGCATGGCTGTCGTCAGCTCGTGCCGTGAGGTGTTGG
GTTAAGTCCCGCAACGAGCGCAACCCCTATGTTTAGTTGCCAGCATGTAATGGTGGGGAC
TCTAAACAGACTGCCTGTGCAAACAGTGAGGAAGGTGGGGACGACGTCAAGTCATCATGG
CCCTTACGTCCGGGGCTACACACGTGCTACAATGGATGGTACAGCGGGCAGCTACATAGC
AATATGATGCTAATCTCTAAAAGCCATTCACAGTTCGGATTGGGGTCTGCAACTCGACCC
CATGAAGTTGGATTCGCTAGTAATCGCGTATCAGCAATGACGCGGTGAATACGTTCCCGG
GCCTTGTACACACCGCCCGTCAAGCCATGAAAGTTGGGGGTACCTAAAGCATGTTACCGC
GAGGAGCGTGTTAGGGTAAAACCGATAATTGGGGCTAAGTCGTAACAAGGTAGCCGTACC
GGAAGGTGCGGCTGGAATACCTCCTTT
>BIGb0172
TATAGAGTTTGATCCTGGCTCAGATTGAACGCTGGCGGCATGCTTTACACATGCAAGTCG
AACGGTAACAGGTCTTCGGATGCTGACGAGTGGCGAACGGGTGAGTAATACATCGGAACG
TGCCTAGTAGTGGGGGATAACTACTCGAAAGAGTAGCTAATACCGCATGAGATCTAAGGA
TGAAAGCAGGGGATCGCAAGACCTTGTGCTACTAGAGCGGCTGATGGCAGATTAGGTAGT
TGGTGGGATAAAAGCTTACCAAGCCGACGATCTGTAGCTGGTCTGAGAGGACGACCAGCC
ACACTGGAACTGAGACACGGTCCAGACTCCTACGGGAGGCAGCAGTGGGGAATTTTGGAC
AATGGGCGAAAGCCTGATCCAGCAATGCCGCGTGTAGGATGAAGGCCCTCGGGTTGTAAA
CTACTTTTGTACGGAACGAAAAGACTCTTTCTAATAAAGAGGGTCCATGACGGTACCGTA
AGAATAAGCACCGGCTAACTACGTGCCAGCAGCCGCGGTAATACGTAGGGTGCAAGCGTT
AATCGGAATTACTGGGCGTAAAGCGTGCGCAGGCGGTTATGTAAGACAGAGGTGAAATCC
CCGGGCTCAACCTGGGAACTGCCTTTGTGACTGCATAGCTAGAGTACGGTAGAGGGGGAT
GGAATTCCGCGTGTAGCAGTGAAATGCGTAGATATGCGGAGGAACACCGATGGCGAAGGC
AATCCCCTGGACCTGTACTGACGCTCATGCACGAAAGCGTGGGGAGCAAACAGGATTAGA
TACCCTGGTAGTCCACGCCCTAAACGATGTCAACTGGTTGTTGGGAATTAACTTTCTCAG
TAACGAAGCTAACGCGTGAAGTTGACCGCCTGGGGAGTACGGCCGCAAGGTTGAAACTCA
AAGGAATTGACGGGGACCCGCACAAGCGGTGGATGATGTGGTTTAATTCGATGCAACGCG
AAAAACCTTACCCACCTTTGACATGTACGGAAGTGACCAGAGATGGACATGTGCTCGAAA
GAGAACCGTAACACAGGTGCTGCATGGCTGTCGTCAGCTCGTGTCGTGAGATGTTGGGTT
AAGTCCCGCAACGAGCGCAACCCTTGCCATTAGTTGCTACATTTAGTTGGGCACTCTAAT
GGGACTGCCGGTGACAAACCGGAGGAAGGTGGGGATGACGTCAAGTCCTCATGGCCCTTA
TAGGTGGGGCTACACACGTCATACAATGGCTGGTACAAAGGGTTGCCAACCCGCGAGGGG
GAGCTAATCCCATAAAGCCAGTCGTAGTCCGGATCGCAGTCTGCAACTCGACTGCGTGAA
GTCGGAATCGCTAGTAATCGTGGATCAGAATGTCACGGTGAATACGTTCCCGGGTCTTGT
ACACACCGCCCGTCACACCATGGGAGCGGGTCTCGCCAGAAGTAGGTAGCCTAACCGCAA
GGAGGGCGCTTACCACGGCGGGGTTCGTGACTGGGGTGAAGTCGTAACAAGGTAGCCGTA
TCGGAAGGTGCGGCTGGATCACCTCCTTT
>BIGb0188
cgatccctagctggtctgagaggatgaccagccacactggaactgagacacggtccagac
tcctacgggaggcagcagtggggaatattgcacaatgggcgcaagcctgatgcagccatg
ccgcgtgtatgaagaaggccttcgggttgtaaagtactttcagcgaggaggaaggcgata
aggttaataaccttgtcgattgacgttactcgcagaagaagcaccggctaactccgtgcc
agcagccgcggtaatacggagggtgcaagcgttaatcggaattactgggcgtaaagcgca
cgcaggcggtctgtcaagtcggatgtgaaatccccgggctcaacctgggaactgcatccg
aaactggcaggctagagtcttgtagaggggggtagaattccaggtgtagcggtgaaatgc
gtagagatctggaggaataccggtggcgaaggcggccccctggacaaagactgacgctca
ggtgcgaaagcgtggggagcaaacaggattagataccctggtagtccacgctgtaaacga
tgtcgacttggaggttgttcccttgaggagtggcttccggagctaacgcgttaagtcgac
cgcctggggagtacggccgcaaggttaaaactcaaatgaattgacgggggcccgcacaag
cggtggagcatgtggtttaattcgatgcaacgcgaagaaccttacctactcttgacatcc
agagaacttagcagagatgctttggtgccttcgggaactctgagacaggtgctgcatggc
tgtcgtcagctcgtgttgtgaaatgttgggttaagtcccgcaacgagcgcaacccttatc
ctttgttgccagcgattcggtcgggaactcaaaggagactgccagtgataaactggagga
aggtggggatgacgtcaagtcatcatggcccttacgagtagggctacacacgtgctacaa
tggcatatacaaagagaagcgacctcgcgagagcaagcggacctcataaagtatgtcgta
gtccggatcggagtctgcaactcgactccgtgaagtcggaatcgctagtaatcgtggatc
agaatgccacggtgaatacgttcccgggccttgtacacaccgcccgtcacaccatgggag
tgggttgcaaaagaagtaggtagcttaaccttcgggagggcgcttaccactttgtgattc
atgactggggtgaagtcgtaacaaggtaaccgtaggggaacctgcggttggatcacctcc
tt
>BIGb0215
atggagagtttgatcctggctcaggatgaacgctagcgggaggcctaacacatgcaagcc
gagcggtattgtttcttcggaaatgagagagcggcgtacgggtgcggaacacgtgtgcaa
cctgcctttatctgggggatagcctttcgaaaggaagattaataccccataatatattga
atggcatcattcgatattgaaaactccggtggatagagatgggcacgcgcaagattagat
agttggtgaggtaacggctcaccaagtctgcgatctttagggggcctgagagggtgatcc
cccacactggtactgagacacggaccagactcctacgggaggcagcagtgaggaatattg
gacaatgggtgagagcctgatccagccatcccgcgtgaaggacgacggccctatgggttg
taaacttcttttgtatagggataaacctagatacgtgtatctagctgaaggtactatacg
aataagcaccggctaactccgtgccagcagccgcggtaatacggagggtgcaagcgttat
ccggatttattgggtttaaagggtccgtaggcggatctgtaagtcagtggtgaaatctca
cagcttaactgtgaaactgccattgatactgcaggtcttgagtgttgttgaagtagctgg
aataagtagtgtagcggtgaaatgcatagatattacttagaacaccaattgcgaaggcag
gttactaagcaacaactgacgctgatggacgaaagcgtggggagcgaacaggattagata
ccctggtagtccacgccgtaaacgatgctaactcgtttttgggacttcggtttcagagac
taagcgaaagtgataagttagccacctggggagtacgttcgcaagaatgaaactcaaagg
aattgacgggggcccgcacaagcggtggattatgtggtttaattcgatgatacgcgagga
accttaccaaggcttaaatgggaaatgacaggtttagaaatagacttttcttcggacatt
tttcaaggtgctgcatggttgtcgtcagctcgtgccgtgaggtgttaggttaagtcctgc
aacgagcgcaacccctgtcactagttgccatcattaagttggggactctagtgagactgc
ctacgcaagtagagaggaaggtggggatgacgtcaaatcatcacggcccttacgccttgg
gccacacacgtaatacaatggccagtacagagggcagctacacagcgatgtgatgcaaat
ctcgaaagctggtctcagttcggattggagtctgcaactcgactctatgaagctggaatc
gctagtaatcgcgcatcagccatggcgcggtgaatacgttcccgggccttgtacacaccg
cccgtcaagccatggaagtctggggtacctgaagtcggtgaccgtaacaggagctgccta
gggtaaaacaggtaactagggctaagtcgtaacaaggtagccgtaccggaaggtgcggct
ggaacatctcatt
>BIGb0236
ttgaagagtttgatcatggctcagattgaacgctggcggcaggcctaacacatgcaagtc
gagcggcagcgggaagtagcttgctactttgccggcgagcggcggacgggtgagtaatgt
ctgggaaactgcctgatggagggggataactactggaaacggtagctaataccgcatgac
ctcgtaagagcaaagtgggggaccttcgggcctcacgccatcggatgtgcccagatggga
ttagctagtaggtgaggtaatggctcacctaggcgacgatccctagctggtctgagagga
tgaccagccacactggaactgagacacggtccagactcctacgggaggcagcagtgggga
atattgcacaatgggcgcaagcctgatgcagccatgccgcgtgtgtgaagaaggccttag
ggttgtaaagcactttcagcgaggaggaagggttcagtgttaatagcactgaacattgac
gttactcgcagaagaagcaccggctaactccgtgccagcagccgcggtaatacggagggt
gcaagcgttaatcggaattactgggcgtaaagcgcacgcaggcggtttgttaagtcagat
gtgaaatccccgagcttaacttgggaactgcatttgaaactggcaagctagagtcttgta
gaggggggtagaattccaggtgtagcggtgaaatgcgtagagatctggaggaataccggt
ggcgaaggcggccccctggacaaagactgacgctcaggtgcgaaagcgtggggagcaaac
aggattagataccctggtagtccacgctgtaaacgatgtcgacttggaggttgtgccctt
gaggcgtggcttccggagctaacgcgttaagtcgaccgcctggggagtacggccgcaagg
ttaaaactcaaatgaattgacgggggcccgcacaagcggtggagcatgtggtttaattcg
atgcaacgcgaagaaccttacctactcttgacatccagagaattcgctagagatagctta
gtgccttcgggaactctgagacaggtgctgcatggctgtcgtcagctcgtgttgtgaaat
gttgggttaagtcccgcaacgagcgcaacccttatcctttgttgccagcgagtaatgtcg
ggaactcaaaggagactgccggtgataaaccggaggaaggtggggatgacgtcaagtcat
catggcccttacgagtagggctacacacgtgctacaatggcatatacaaagagaagcgaa
ctcgcgagagcaagcggacctcataaagtatgtcgtagtccggattggagtctgcaactc
gactccatgaagtcggaatcgctagtaatcgtagatcagaatgctacggtgaatacgttc
ccgggccttgtacacaccgcccgtcacaccatgggagtgggttgcaaaagaagtaggtag
cttaaccttcgggagggcgcttaccactttgtgattcatgactggggtgaagtcgtaaca
aggtaaccgtaggggaacctgcggttggatcacctcctt
>BIGb0267
ttgacgttactcgcagaagaagcaccggctaactccgtgccagcagccgcggtaatacgg
agggtgcaagcgttaatcggaattactgggcgtaaagcgcacgcaggcggtctgtcaagt
cggatgtgaaatccccgggctcaacctgggaactgcatccgaaactggcaggctagagtc
ttgtagaggggggtagaattccaggtgtagcggtgaaatgcgtagagatctggaggaata
ccggtggcgaaggcggccccctggacaaagactgacgctcaggtgcgaaagcgtggggag
caaacaggattagataccctggtagtccacgctgtaaacgatgtcgacttggaggttgtt
cccttgaggagtggcttccggagctaacgcgttaagtcgaccgcctggggagtacggccg
caaggttaaaactcaaatgaattgacgggggcccgcacaagcggtggagcatgtggttta
attcgatgcaacgcgaagaaccttacctactcttgacatccagagaacttagcagagatg
ctttggtgccttcgggaactctgagacaggtgctgcatggctgtcgtcagctcgtgttgt
gaaatgttgggttaagtcccgcaacgagcgcaacccttatcctttgttgccagcggttcg
gccgggaactcaaaggagactgccagtgataaactggaggaaggtggggatgacgtcaag
tcatcatggcccttacgagtagggctacacacgtgctacaatggcatatacaaagagaag
cgacctcgcgagagcaagcggacctcataaagtatgtcgtagtccggatcggagtctgca
actcgactccgtgaagtcggaatcgctagtaatcgtggatcagaatgccacggtgaatac
gttcccgggccttgtacacaccgcccgtcacaccatgggagtgggttgcaaaagaagtag
gtagcttaaccttcgggagggcgcttaccactttgtgattcatgactggggtgaagtcgt
aacaaggtaaccgtaggggaacctgcggttggatcacctcctt
>BIGb0273
tgaagagtttgatcatggctcagattgaacgctggcggcaggcctaacacatgcaagtcg
agcggtagagagaagcttgcttctcttgagagcggcggacgggtgagtaatgcctaggaa
tctgcctggtagtgggggataacgttcggaaacggacgctaataccgcatacgtcctacg
ggagaaagcaggggaccttcgggccttgcgctatcagatgagcctaggtcggattagcta
gttggtggggtaatggctcaccaaggcgacgatccgtaactggtctgagaggatgatcag
tcacactggaactgagacacggtccagactcctacgggaggcagcagtggggaatattgg
acaatgggcgaaagcctgatccagccatgccgcgtgtgtgaagaaggtcttcggattgta
aagcactttaagttgggaggaagggcagtaaattaatactttgctgttttgacgttaccg
acagaataagcaccggctaactctgtgccagcagccgcggtaatacagagggtgcaagcg
ttaatcggaattactgggcgtaaagcgcgcgtaggtggttagttaagttggatgtgaaat
ccccgggctcaacctgggaactgcattcaaaactgactgactagagtatggtagagggtg
gtggaatttcctgtgtagcggtgaaatgcgtagatataggaaggaacaccagtggcgaag
gcgaccacctggactgatactgacactgaggtgcgaaagcgtggggagcaaacaggatta
gataccctggtagtccacgccgtaaacgatgtcaactagccgttgggagccttgagctct
tagtggcgcagctaacgcattaagttgaccgcctggggagtacggccgcaaggttaaaac
tcaaatgaattgacgggggcccgcacaagcggtggagcatgtggtttaattcgaagcaac
gcgaagaaccttaccaggccttgacatccaatgaactttctagagatagattggtgcctt
cgggaacattgagacaggtgctgcatggctgtcgtcagctcgtgtcgtgagatgttgggt
taagtcccgtaacgagcgcaacccttgtccttagttaccagcacgttatggtgggcactc
taaggagactgccggtgacaaaccggaggaaggtggggatgacgtcaagtcatcatggcc
cttacggcctgggctacacacgtgctacaatggtcggtacagagggttgccaagccgcga
ggtggagctaatcccacaaaaccgatcgtagtccggatcgcagtctgcaactcgactgcg
tgaagtcggaatcgctagtaatcgcgaatcagaatgtcgcggtgaatacgttcccgggcc
ttgtacacaccgcccgtcacaccatgggagtgggttgcaccagaagtagctagtctaacc
ttcgggaggacggttaccacggtgtgattcatgactggggtgaagtcgtaacaaggtagc
cgtaggggaacctgcggctggatcacctcctt
>BIGb0359
ttgaagagtttgatcatggctcagattgaacgctggcggcaggcctaacacatgcaagtc
gagcggtagcacagagagcttgctctcgggtgacgagcggcggacgggtgagtaatgtct
gggaaactgcctgatggagggggataactactggaaacggtagctaataccgcataatgt
cgcaagaccaaagagggggaccttcgggcctcttgccatcagatgtgcccagatgggatt
agctagtaggtggggtaatggctcacctaggcgacgatccctagctggtctgagaggatg
accagccacactggaactgagacacggtccagactcctacgggaggcagcagtggggaat
attgcacaatgggcgcaagcctgatgcagccatgccgcgtgtgtgaagaaggccttcggg
ttgtaaagcactttcagcgaggaggaaggcattaaggttaataaccttagtgattgacgt
tactcgcagaagaagcaccggctaactccgtgccagcagccgcggtaatacggagggtgc
aagcgttaatcggaattactgggcgtaaagcgcacgcaggcggtctgtcaagtcggatgt
gaaatccccgggctcaacctgggaactgcattcgaaactggcaggctagagtcttgtaga
ggggggtagaattccaggtgtagcggtgaaatgcgtagagatctggaggaataccggtgg
cgaaggcggccccctggacaaagactgacgctcaggtgcgaaagcgtggggagcaaacag
gattagataccctggtagtccacgccgtaaacgatgtcgacttggaggttgttcccttga
ggagtggcttccggagctaacgcgttaagtcgaccgcctggggagtacggccgcaaggtt
aaaactcaaatgaattgacgggggcccgcacaagcggtggagcatgtggtttaattcgat
gcaacgcgaagaaccttacctactcttgacatccacggaatttagcagagatgctttagt
gccttcgggaaccgtgagacaggtgctgcatggctgtcgtcagctcgtgttgtgaaatgt
tgggttaagtcccgcaacgagcgcaacccttatcctttgttgccagcggttcggccggga
actcaaaggagactgccagtgataaactggaggaaggtggggatgacgtcaagtcatcat
ggcccttacgagtagggctacacacgtgctacaatggcgcatacaaagagaagcgaactc
gcgagagcaagcggacctcataaagtgcgtcgtagtccggattggagtctgcaactcgac
tccatgaagtcggaatcgctagtaatcgtagatcagaatgctacggtgaatacgttcccg
ggccttgtacacaccgcccgtcacaccatgggagtgggttgcaaaagaagtaggtagctt
aaccttcgggagggcgcttaccactttgtgattcatgactggggtgaagtcgtaacaagg
taaccgtaggggaacctgcggttggatcacctcctt
>BIGb0383
ttgaagagtttgatcatggctcagattgaacgctggcggcaggcctaacacatgcaagtc
gagcggtagcacagagagcttgctctcgggtgacgagcggcggacgggtgagtaatgtct
gggaaactgcctgatggagggggataactactggaaacggtagctaataccgcataatgt
cgcaagaccaaagagggggaccttcgggcctcttgccatcagatgtgcccagatgggatt
agctagtaggtggggtaatggctcacctaggcgacgatccctagctggtctgagaggatg
accagccacactggaactgagacacggtccagactcctacgggaggcagcagtggggaat
attgcacaatgggcgcaagcctgatgcagccatgccgcgtgtgtgaagaaggccttcggg
ttgtaaagcactttcagcgaggaggaaggcattaaggttaataaccttagtgattgacgt
tactcgcagaagaagcaccggctaactccgtgccagcagccgcggtaatacggagggtgc
aagcgttaatcggaattactgggcgtaaagcgcacgcaggcggtctgtcaagtcggatgt
gaaatccccgggctcaacctgggaactgcattcgaaactggcaggctagagtcttgtaga
ggggggtagaattccaggtgtagcggtgaaatgcgtagagatctggaggaataccggtgg
cgaaggcggccccctggacaaagactgacgctcaggtgcgaaagcgtggggagcaaacag
gattagataccctggtagtccacgccgtaaacgatgtcgacttggaggttgttcccttga
ggagtggcttccggagctaacgcgttaagtcgaccgcctggggagtacggccgcaaggtt
aaaactcaaatgaattgacgggggcccgcacaagcggtggagcatgtggtttaattcgat
gcaacgcgaagaaccttacctactcttgacatccacggaatttagcagagatgctttagt
gccttcgggaaccgtgagacaggtgctgcatggctgtcgtcagctcgtgttgtgaaatgt
tgggttaagtcccgcaacgagcgcaacccttatcctttgttgccagcggttcggccggga
actcaaaggagactgccagtgataaactggaggaaggtggggatgacgtcaagtcatcat
ggcccttacgagtagggctacacacgtgctacaatggcgcatacaaagagaagcgaactc
gcgagagcaagcggacctcataaagtgcgtcgtagtccggattggagtctgcaactcgac
tccatgaagtcggaatcgctagtaatcgtagatcagaatgctacggtgaatacgttcccg
ggccttgtacacaccgcccgtcacaccatgggagtgggttgcaaaagaagtaggtagctt
aaccttcgggagggcgcttaccactttgtgattcatgactggggtgaagtcgtaacaagg
taaccgtaggggaacctgcggttggatcacctcctt
>BIGb0393
TTGAAGAGTTTGATCATGGCTCAGATTGAACGCTGGCGGCAGGCCTAACACATGCAAGTC
GGACGGTAGCACAGAGAGCTTGCTCTTGGGTGACGAGTGGCGGACGGGTGAGTAATGTCT
GGGAAACTGCCCGATGGAGGGGGATAACTACTGGAAACGGTAGCTAATACCGCATAACGT
CGCAAGACCAAAGTGGGGGACCTTCGGGCCTCACACCATCGGATGTGCCCAGATGGGATT
AGCTAGTAGGTGGGGTAATGGCTCACCTAGGCGACGATCCCTAGCTGGTCTGAGAGGATG
ACCAGCCACACTGGAACTGAGACACGGTCCAGACTCCTACGGGAGGCAGCAGTGGGGAAT
ATTGCACAATGGGCGCAAGCCTGATGCAGCCATGCCGCGTGTATGAAGAAGGCCTTCGGG
TTGTAAAGTACTTTCAGCGGGGAGGAAGGCGGTGAGGTTAATAACCTCACCGATTGACGT
TACCCGCAGAAGAAGCACCGGCTAACTCCGTGCCAGCAGCCGCGGTAATACGGAGGGTGC
AAGCGTTAATCGGAATTACTGGGCGTAAAGCGCACGCAGGCGGTCTGTCAAGTCGGATGT
GAAATCCCCGGGCTTAACCTGGGAACTGCATTCGAAACTGGCAGGCTAGAGTCTCGTAGA
GGGGGGTAGAATTCCAGGTGTAGCGGTGAAATGCGTAGAGATCTGGAGGAATACCGGTGG
CGAAGGCGGCCCCCTGGACGAAGACTGACGCTCAGGTGCGAAAGCGTGGGGAGCAAACAG
GATTAGATACCCTGGTAGTCCACGCCGTAAACGATGTCGACTTGGAGGTTGTTCCCTTGA
GGAGTGGCTTCCGGAGCTAACGCGTTAAGTCGACCGCCTGGGGAGTACGGCCGCAAGGTT
AAAACTCAAATGAATTGACGGGGGCCCGCACAAGCGGTGGAGCATGTGGTTTAATTCGAT
GCAACGCGAAGAACCTTACCTACTCTTGACATCCAGCGAACTTAGCAGAGATGCTTTGGT
GCCTTCGGGAACGCTGAGACAGGTGCTGCATGGCTGTCGTCAGCTCGTGTTGTGAAATGT
TGGGTTAAGTCCCGCAACGAGCGCAACCCTTATCCTTTGTTGCCAGCGGTCCGGCCGGGA
ACTCAAAGGAGACTGCCAGTGATAAACTGGAGGAAGGTGGGGATGACGTCAAGTCATCAT
GGCCCTTACGAGTAGGGCTACACACGTGCTACAATGGCGCATACAAAGAGAAGCGACCTC
GCGAGAGCAAGCGGACCTCATAAAGTGCGTCGTAGTCCGGATCGGAGTCTGCAACTCGAC
TCCGTGAAGTCGGAATCGCTAGTAATCGTAGATCAGAATGCTACGGTGAATACGTTCCCG
GGCCTTGTACACACCGCCCGTCACACCATGGGAGTGGGTTGCAAAAGAAGTAGGTAGCTT
AACCTTCGGGAGGGCGCTTACCACTTTGTGATTCATGACTGGGGTGAAGTCGTAACAAGG
TAACCGTAGGGGAACCTGCGGTTGGATCACCTCCTT
>BIGb0399
cgagcggcggacgggtgagtaatgtctgggaaactgcctgatggagggggataactactg
gaaacggtagctaataccgcataacgtcgcaagaccaaagtgggggaccttcgggcctca
tgccatcagatgtgcccagatgggattagctagtaggtggggtaatggctcacctaggcg
acgatccctagctggtctgagaggatgaccagccacactggaactgagacacggtccaga
ctcctacgggaggcagcagtggggaatattgcacaatgggcgcaagcctgatgcagccat
gccgcgtgtatgaagaaggccttcgggttgtaaagtactttcagcgaggaggaaggcatt
aaggttaataaccttagtgattgacgttactcgcagaagaagcaccggctaactccgtgc
cagcagccgcggtaatacggagggtgcaagcgttaatcggaattactgggcgtaaagcgc
acgcaggcggtctgttaagtcagatgtgaaatccccgggctcaacctgggaactgcattt
gaaactggcaggcttgagtcttgtagaggggggtagaattccaggtgtagcggtgaaatg
cgtagagatctggaggaataccggtggcgaaggcggccccctggacaaagactgacgctc
aggtgcgaaagcgtggggagcaaacaggattagataccctggtagtccacgctgtaaacg
atgtcgacttggaggttgttcccttgaggagtggcttccggagctaacgcgttaagtcga
ccgcctggggagtacggccgcaaggttaaaactcaaatgaattgacgggggcccgcacaa
gcggtggagcatgtggtttaattcgatgcaacgcgaagaaccttacctactcttgacatc
cagagaacttagcagagatgctttggtgccttcgggaactctgagacaggtgctgcatgg
ctgtcgtcagctcgtgttgtgaaatgttgggttaagtcccgcaacgagcgcaacccttat
cctttgttgccagcggttcggccgggaactcaaaggagactgccagtgataaactggagg
aaggtggggatgacgtcaagtcatcatggcccttacgagtagggctacacacgtgctaca
atggcatatacaaagagaagcgacctcgcgagagcaagcggacctcataaagtatgtcgt
agtccggattggagtctgcaactcgactccatgaagtcggaatcgctagtaatcgtagat
cagaatgctacggtgaatacgttcccgggccttgtacacaccgcccgtcacaccatggga
gtgggttgcaaaagaagtaggtagcttaaccttcgggagggcgcttaccactttgtgatt
catgactggggtgaagtcgtaacaaggtaaccgtaggggaacctgcggttggatcacctc
ctt
>BIGb0408
tgaagagtttgatcatggctcagattgaacgctggcggcaggcctaacacatgcaagtcg
agcggttgacgggagcttgctccctgattcagcggcggacgggtgagtaatgcctaggaa
tctgcctattagtgggggacaacgtttcgaaaggaacgctaataccgcatacgtcctacg
ggagaaagcaggggaccttcgggccttgcgctaatagatgagcctaggtcggattagcta
gttggtggggtaaaggctcaccaaggcgacgatccgtaactggtctgagaggatgatcag
tcacactggaactgagacacggtccagactcctacgggaggcagcagtggggaatattgg
acaatgggcgaaagcctgatccagccatgccgcgtgtgtgaagaaggtcttcggattgta
aagcactttaagttgggaggaagggcagtaaattaatactttgctgttttgacgttaccg
acagaataagcaccggctaactctgtgccagcagccgcggtaatacagagggtgcaagcg
ttaatcggaattactgggcgtaaagcgcgcgtaggtggtttgttaagttggatgtgaaag
ccccgggctcaacctgggaactgcatccaaaactggcaagctagagtacggtagagggtg
gtggaatttcctgtgtagcggtgaaatgcgtagatataggaaggaacaccagtggcgaag
gcgaccacctggactgatactgacactgaggtgcgaaagcgtggggagcaaacaggatta
gataccctggtagtccacgccgtaaacgatgtcaactagccgttggaatccttgagattt
tagtggcgcagctaacgcattaagttgaccgcctggggagtacggccgcaaggttaaaac
tcaaatgaattgacgggggcccgcacaagcggtggagcatgtggtttaattcgaagcaac
gcgaagaaccttacctggccttgacatgctgagaactttccagagatggattggtgcctt
cgggaactcagacacaggtgctgcatggctgtcgtcagctcgtgtcgtgagatgttgggt
taagtcccgtaacgagcgcaacccttgtccttagttaccagcacgttatggtgggaactc
taaggagactgccggtgacaaaccggaggaaggtggggatgacgtcaagtcatcatggcc
cttacggccagggctacacacgtgctacaatggtcggtacaaagggttgccaagccgcga
ggtggagctaatcccataaaaccgatcgtagtccggatcgcagtctgcaactcgactgcg
tgaagtcggaatcgctagtaatcgtgaatcagaatgtcacggtgaatacgttcccgggcc
ttgtacacaccgcccgtcacaccatgggagtgggttgcaccagaagtagctagtctaacc
ttcgggaggacggttaccacggtgtgattcatgactggggtgaagtcgtaacaaggtagc
cgtaggggaacctgcggctggatcacctcctt
>BIGb0435
ttgaagagtttgatcatggctcagattgaacgctggcggcaggcctaacacatgcaagtc
gaacggtagcacagaggagcttgctccttgggtgacgagtggcggacgggtgagtaatgc
ctgggaaactgcccgatggagggggataactactggaaacggtagctaataccgcataac
gtcttcggaccaaagtgggggaccttcgggcctcacaccatcggatgtgcccaggtggga
ttagctagtaggtggggtaatggctcacctaggcgacgatccctagctggtctgagagga
tgaccagccacactggaactgagacacggtccagactcctacgggaggcagcagtgggga
atattgcacaatgggcgcaagcctgatgcagccatgccgcgtgtatgaagaaggccttcg
ggttgtaaagtactttcagtggggaggaaggcgatgaggttaatagcctcgtcgattgac
gttacccgcagaagaagcaccggctaactccgtgccagcagccgcggtaatacggagggt
gcaagcgttaatcggaattactgggcgtaaagcgcacgcaggcggtctgtcaagtcggat
gtgaaatccccgggctcaacctgggaactgcattcgaaactggcagactagagtcttgta
gaggggggtagaattccaggtgtagcggtgaaatgcgtagagatctggaggaataccggt
ggcgaaggcggccccctggacaaagactgacgctcaggtgcgaaagcgtggggagcaaac
aggattagataccctggtagtccacgccgtaaacgatgtcgacttggaggttgtgccctt
gaggcgtggcttccggagctaacgcgttaagtcgaccgcctggggagtacggccgcaagg
ttaaaactcaaatgaattgacgggggcccgcacaagcggtggagcatgtggtttaattcg
atgcaacgcgaagaaccttacctggccttgacatccacggaattcggcagagatgcctta
gtgccttcgggaaccgtgagacaggtgctgcatggctgtcgtcagctcgtgttgtgaaat
gttgggttaagtcccgcaacgagcgcaacccttatcctttgttgccagcgagtaatgtcg
ggaactcaaaggagactgccggtgataaaccggaggaaggtggggatgacgtcaagtcat
catggcccttacggccagggctacacacgtgctacaatggcgcatacaaagagaagcgac
ctcgcgagagcaagcggacctcataaagtgcgtcgtagtccggatcggagtctgcaactc
gactccgtgaagtcggaatcgctagtaatcgtagatcagaatgctacggtgaatacgttc
ccgggccttgtacacaccgcccgtcacaccatgggagtgggttgcaaaagaagtaggtag
cttaaccttcgggagggcgcttaccactttgtgattcatgactggggtgaagtcgtaaca
aggtaaccgtaggggaacctgcggttggatcacctcctt
>BIGb0473
tgaagagtttgatcatggctcagattgaacgctggcggcaggcctaacacatgcaagtcg
agcggatgagaagagcttgctcttcgattcagcggcggacgggtgagtaatacctaggaa
tctgcctggtagtgggggacaacgtttcgaaaggaacgctaataccgcatacgtcctacg
ggagaaagcaggggaccttcgggccttgcgctatcagatgagcctaggtcggattagcta
gttggtgaggtaatggctcaccaaggctacgatccgtaactggtctgagaggatgatcag
tcacactggaactgagacacggtccagactcctacgggaggcagcagtggggaatattgg
acaatgggcgaaagcctgatccagccatgccgcgtgtgtgaagaaggtcttcggattgta
aagcactttaagttgggaggaagggcagtaagcgaataccttgctgttttgacgttaccg
acagaataagcaccggctaactctgtgccagcagccgcggtaatacagagggtgcaagcg
ttaatcggaattactgggcgtaaagcgcgcgtaggtggttcgttaagttggatgtgaaat
ccccgggctcaacctgggaactgcatccaaaactggcgagctagagtagggcagagggtg
gtggaatttcctgtgtagcggtgaaatgcgtagatataggaaggaacaccagtggcgaag
gcgaccacctgggctcatactgacactgaggtgcgaaagcgtggggagcaaacaggatta
gataccctggtagtccacgccgtaaacgatgtcaactagccgttggaatccttgagattt
tagtggcgcagctaacgcattaagttgaccgcctggggagtacggccgcaaggttaaaac
tcaaatgaattgacgggggcccgcacaagcggtggagcatgtggtttaattcgaagcaac
gcgaagaaccttaccaggccttgacatccaatgaactttccagagatggattggtgcctt
cgggaacattgagacaggtgctgcatggctgtcgtcagctcgtgtcgtgagatgttgggt
taagtcccgtaacgagcgcaacccttgtccttagttaccagcacgttatggtgggcactc
taaggagactgccggtgacaaaccggaggaaggtggggatgacgtcaagtcatcatggcc
cttacggcctgggctacacacgtgctacaatggtcggtacagagggtcgccaagccgcga
ggtggagctaatctcacaaaaccgatcgtagtccggatcgcagtctgcaactcgactgcg
tgaagtcggaatcgctagtaatcgcgaatcagaatgtcgcggtgaatacgttcccgggcc
ttgtacacaccgcccgtcacaccatgggagtgggttgcaccagaagtagctagtctaacc
ttcgggaggacggttaccacggtgtgattcatgactggggtgaagtcgtaacaaggtagc
cgtaggggaacctgcggctggatcacctcctt
>BIGb0477
tgaagagtttgatcatggctcagattgaacgctggcggcaggcctaacacatgcaagtcg
agcggtagagagaagcttgcttctcttgagagcggcggacgggtgagtaatacctaggaa
tctgcctgatagtgggggataacgttcggaaacggacgctaataccgcatacgtcctacg
ggagaaagcaggggaccttcgggccttgcgctatcagatgagcctaggtcggattagcta
gttggtgaggtaatggctcaccaaggctacgatccgtaactggtctgagaggatgatcag
tcacactggaactgagacacggtccagactcctacgggaggcagcagtggggaatattgg
acaatgggcgaaagcctgatccagccatgccgcgtgtgtgaagaaggtcttcggattgta
aagcactttaagttgggaggaagggcagtaaattaatactttgctgctttgacgttaccg
acagaataagcaccggctaactctgtgccagcagccgcggtaatacagagggtgcaagcg
ttaatcggaattactgggcgtaaagcgcgcgtaggtggtttgttaagttgaatgtgaaat
ccccgggctcaacctgggaactgcatccaaaactggcaagctagagtatggtagagggta
gtggaatttcctgtgtagcggtgaaatgcgtagatataggaaggaacaccagtggcgaag
gcgactacctggactgatactgacactgaggtgcgaaagcgtggggagcaaacaggatta
gataccctggtagtccacgccgtaaacgatgtcaactagccgttgggagtcttgaactct
tagtggcgcagctaacgcattaagttgaccgcctggggagtacggccgcaaggttaaaac
tcaaatgaattgacgggggcccgcacaagcggtggagcatgtggtttaattcgaagcaac
gcgaagaaccttaccaggccttgacatccaatgaactttctagagatagattggtgcctt
cgggaacattgagacaggtgctgcatggctgtcgtcagctcgtgtcgtgagatgttgggt
taagtcccgtaacgagcgcaacccttgtccttagttaccagcacgtaatggtgggcactc
taaggagactgccggtgacaaaccggaggaaggtggggatgacgtcaagtcatcatggcc
cttacggcctgggctacacacgtgctacaatggtcggtacaaagggttgccaagccgcga
ggtggagctaatcccataaaaccgatcgtagtccggatcgcagtctgcaactcgactgcg
tgaagtcggaatcgctagtaatcgtgaatcagaatgtcacggtgaatacgttcccgggcc
ttgtacacaccgcccgtcacaccatgggagtgggttgcaccagaagtagctagtctaacc
ttcgggaggacggttaccacggtgtgattcatgactggggtgaagtcgtaacaaggtagc
cgtaggggaacctgcggctggatcacctcctt
>BIGb0525
tgaagagtttgatcatggctcagattgaacgctggcggcaggcctaacacatgcaagtcg
agcggatgagaggagcttgctcctggattcagcggcggacgggtgagtaatgcctaggaa
tctgcctggtagtgggggacaacgtttcgaaaggaacgctaataccgcatacgtcctacg
ggagaaagcaggggaccttcgggccttgcgctatcagatgagcctaggtcggattagcta
gttggtgaggtaatggctcaccaaggcgacgatccgtaactggtctgagaggatgatcag
tcacactggaactgagacacggtccagactcctacgggaggcagcagtggggaatattgg
acaatgggcgaaagcctgatccagccatgccgcgtgtgtgaagaaggtcttcggattgta
aagcactttaagttgggaggaagggcagtaaattaatactttgctgttttgacgttaccg
acagaataagcaccggctaactctgtgccagcagccgcggtaatacagagggtgcaagcg
ttaatcggaattactgggcgtaaagcgcgcgtaggtggttcgttaagttggatgtgaaat
ccccgggctcaacctgggaactgcattcaaaactgtcgagctagagtatggtagagggtg
gtggaatttcctgtgtagcggtgaaatgcgtagatataggaaggaacaccagtggcgaag
gcgaccacctggactgatactgacactgaggtgcgaaagcgtggggagcaaacaggatta
gataccctggtagtccacgccgtaaacgatgtcaactagccgttgggagccttgagctct
tagtggcgcagctaacgcattaagttgaccgcctggggagtacggccgcaaggttaaaac
tcaaatgaattgacgggggcccgcacaagcggtggagcatgtggtttaattcgaagcaac
gcgaagaaccttaccaggccttgacatccaatgaactttccagagatggattggtgcctt
cgggaacattgagacaggtgctgcatggctgtcgtcagctcgtgtcgtgagatgttgggt
taagtcccgtaacgagcgcaacccttgtccttagttaccagcacgtcatggtgggcactc
taaggagactgccggtgacaaaccggaggaaggtggggatgacgtcaagtcatcatggcc
cttacggcctgggctacacacgtgctacaatggtcggtacaaagggttgccaagccgcga
ggtggagctaatcccataaaaccgatcgtagtccggatcgcagtctgcaactcgactgcg
tgaagtcggaatcgctagtaatcgtgaatcagaatgtcacggtgaatacgttcccgggcc
ttgtacacaccgcccgtcacaccatgggagtgggttgcaccagaagtagctagtctaacc
ttcgggaggacggttaccacggtgtgattcatgactggggtgaagtcgtaacaaggtagc
cgtaggggaacctgcggctggatcacctcctt
>BIGb0552
attgacgttactcgcagaagaagcaccggctaactccgtgccagcagccgcggtaatacg
gagggtgcaagcgttaatcggaattactgggcgtaaagcgcacgcaggcggtttgtcaag
tcggatgtgaaatccccgggctcaacctgggaactgcattcgaaactggcaagctagagt
cttgtagaggggggtagaattccaggtgtagcggtgaaatgcgtagagatctggaggaat
accggtggcgaaggcggccccctggacaaagactgacgctcaggtgcgaaagcgtgggga
gcaaacaggattagataccctggtagtccacgccgtaaacgatgtcgacttggaggttgt
tcccttgaggagtggcttccggagctaacgcgttaagtcgaccgcctggggagtacggcc
gcaaggttaaaactcaaatgaattgacgggggcccgcacaagcggtggagcatgtggttt
aattcgatgcaacgcgaagaaccttacctactcttgacatccacagaattcggcagagat
gccttagtgccttcgggaactgtgagacaggtgctgcatggctgtcgtcagctcgtgttg
tgaaatgttgggttaagtcccgcaacgagcgcaacccttatcctttgttgccagcggttc
ggccgggaactcaaaggagactgccagtgataaactggaggaaggtggggatgacgtcaa
gtcatcatggcccttacgagtagggctacacacgtgctacaatggcgcatacaaagagaa
gcgacctcgcgagagcaagcggacctcataaagtgcgtcgtagtccggatcggagtctgc
aactcgactccgtgaagtcggaatcgctagtaatcgtagatcagaatgctacggtgaata
cgttcccgggccttgtacacaccgcccgtcacaccatgggagtgggttgcaaaagaagta
ggtagcttaaccttcgggagggcgcttaccactttgtgattcatgactggggtgaagtcg
taacaaggtaaccgtaggggaacctgcggttggatcacctcctt
>BIGb0611
ctgagagtttgatcctggctcagagcgaacgctggcggcatgcttaacacatgcaagtcg
cacggatctttcgggatcagtggcggacgggtgagtaacgcgtagggatctatccatggg
tgggggacaactccgggaaactggagctaataccgcatgatacctgagggtcaaaggcgc
aagtcgcctgtggaggaacctgcgttcgattagctagttggtggggtaaaggcctaccaa
ggcgatgatcgatagctggtttgagaggatgatcagccacactgggactgagacacggcc
cagactcctacgggaggcagcagtggggaatattggacaatgggcgaaagcctgatccag
caatgccgcgtgtgtgaagaaggtcttcggattgtaaagcactttcgacggggacgatga
tgacggtacccgtagaagaagccccggctaacttcgtgccagcagccgcggtaatacgaa
gggggctagcgttgctcggaatgactgggcgtaaagggcgcgtaggcggtttatgcagtc
agatgtgaaatccccgggcttaacctgggaactgcatttgagacgcatagactagaggtc
gagagagggttgtggaattcccagtgtagaggtgaaattcgtagatattgggaagaacac
cggtggcgaaggcggcaacctggctcgatactgacgctgaggcgcgaaagcgtggggagc
aaacaggattagataccctggtagtccacgctgtaaacgatgtgtgctggatgttgggta
acttagttactcagtgtcgaagctaacgcgctaagcacaccgcctggggagtacggccgc
aaggttgaaactcaaaggaattgacgggggcccgcacaagcggtggagcatgtggtttaa
ttcgaagcaacgcgcagaaccttaccaggacttgcatggggaggacgtactcagagatgg
gtatttcttcggacctcccgcacaggtgctgcatggctgtcgtcagctcgtgtcgtgaga
tgttgggttaagtcccgcaacgagcgcaacccttgtctttagttgccagcactttcaggt
gggcactctagagagactgccggtgacaagccggaggaaggtggggatgacgtcaagtcc
tcatggcccttatgtcctgggctacacacgtgctacaatggcggtgacagtgggaagcta
catggcgacatggtgctgatctctaaaagccgtctcagttcggattgtactctgcaactc
gagtacatgaaggtggaatcgctagtaatcgcggatcagcatgccgcggtgaatacgttc
ccgggccttgtacacaccgcccgtcacaccatgggagttggttcgaccttaagccggtga
gcgaaccgcaaggacgcagccgaccacggacgggtcagcgactggggtgaagtcgtaaca
aggtagccgtaggggaacctgcggctggatcacctccttt
>CEent1
TTGAAGAGTTTGATCATGGCTCAGATTGAACGCTGGCGGCAGGCCTAACACATGCAAGTC
GAACGGTAACAGGAAGCAGCTTGCTGCTTTGCTGACGAGTGGCGGACGGGTGAGTAATGT
CTGGGAAACTGCCTGATGGAGGGGGATAACTACTGGAAACGGTAGCTAATACCGCATAAC
GTCGCAAGACCAAAGAGGGGGACCTTCGGGCCTCTTGCCATCGGATGTGCCCAGATGGGA
TTAGCTAGTAGGTGGGGTAACGGCTCACCTAGGCGACGATCCCTAGCTGGTCTGAGAGGA
TGACCAGCCACACTGGAACTGAGACACGGTCCAGACTCCTACGGGAGGCAGCAGTGGGGA
ATATTGCACAATGGGCGCAAGCCTGATGCAGCCATGCCGCGTGTATGAAGAAGGCCTTCG
GGTTGTAAAGTACTTTCAGCGGGGAGGAAGGCGATAAGGTTAATAACCTTGTCGATTGAC
GTTACCCGCAGAAGAAGCACCGGCTAACTCCGTGCCAGCAGCCGCGGTAATACGGAGGGT
GCAAGCGTTAATCGGAATTACTGGGCGTAAAGCGCACGCAGGCGGTCTGTCAAGTCGGAT
GTGAAATCCCCGGGCTCAACCTGGGAACTGCATTCGAAACTGGCAGGCTAGAGTCTTGTA
GAGGGGGGTAGAATTCCAGGTGTAGCGGTGAAATGCGTAGAGATCTGGAGGAATACCGGT
GGCGAAGGCGGCCCCCTGGACAAAGACTGACGCTCAGGTGCGAAAGCGTGGGGAGCAAAC
AGGATTAGATACCCTGGTAGTCCACGCCGTAAACGATGTCGACTTGGAGGTTGTGCCCTT
GAGGCGTGGCTTCCGGAGCTAACGCGTTAAGTCGACCGCCTGGGGAGTACGGCCGCAAGG
TTAAAACTCAAATGAATTGACGGGGGCCCGCACAAGCGGTGGAGCATGTGGTTTAATTCG
ATGCAACGCGAAGAACCTTACCTACTCTTGACATCCAGAGAACTTTCCAGAGATGGATTG
GTGCCTTCGGGAACTCTGAGACAGGTGCTGCATGGCTGTCGTCAGCTCGTGTTGTGAAAT
GTTGGGTTAAGTCCCGCAACGAGCGCAACCCTTATCCTTTGTTGCCAGCGGTTAGGCCGG
GAACTCAAAGGAGACTGCCAGTGATAAACTGGAGGAAGGTGGGGATGACGTCAAGTCATC
ATGGCCCTTACGAGTAGGGCTACACACGTGCTACAATGGCGCATACAAAGAGAAGCGACC
TCGCGAGAGCAAGCGGACCTCATAAAGTGCGTCGTAGTCCGGATTGGAGTCTGCAACTCG
ACTCCATGAAGTCGGAATCGCTAGTAATCGTGGATCAGAATGCCACGGTGAATACGTTCC
CGGGCCTTGTACACACCGCCCGTCACACCATGGGAGTGGGTTGCAAAAGAAGTAGGTAGC
TTAACCTTCGGGAGGGCGCTTACCACTTTGTGATTCATGACTGGGGTGAAGTCGTAACAA
GGTAACCGTAGGGGAACCTGCGGTTGGATCACCTCCTT
>JUb115
tatggagagtttgatcctggctcaggatgaacgctggcggcgtgcttaacacatgcaagt
cgaacgatgaagcccagcttgctgggtggattagtggcgaacgggtgagtaacacgtgag
taacctgcccccgactctgggataagcccgggaaactgggtctaataccggatattacct
ttgaccgcatggttgttggtggaaagatttatcggtgggggatggactcgcggcctatca
gcttgttggtgaggtaatggctcaccaaggcgacgacgggtagccggcctgagagggtga
ccggccacactgggactgagacacggcccagactcctacgggaggcagcagtggggaata
ttgcacaatgggcgaaagcctgatgcagcgacgccgcgtgagggatgacggccttcgggt
tgtaaacctctttcagtagggaagaagcgaaagtgacggtacctgcagaagaagcgccgg
ctaactacgtgccagcagccgcggtaatacgtagggcgcaagcgttatccggatttattg
ggcgtaaagagctcgtaggcggtttgtcgcgtctgccgtgaaagtccgaggctcaacctc
ggatctgcggtgggtacgggcagactagagtgatgtaggggagactggaattcctggtgt
agcggtgaaatgcgcagatatcaggaggaacaccgatggcgaaggcaggtctctgggcat
ttactgacgctgaggagcgaaagcatggggagcgaacaggattagataccctggtagtcc
atgccgtaaacgttgggcactaggtgtgggggacattccacgttttccgcgccgtagcta
acgcattaagtgccccgcctggggagtacggccgcaaggctaaaactcaaaggaattgac
gggggcccgcacaagcggcggagcatgcggattaattcgatgcaacgcgaagaaccttac
caaggcttgacatgtgccagaccgcctcagagatggggtttcccttcggggctggttcac
aggtggtgcatggttgtcgtcagctcgtgtcgtgagatgttgggttaagtcccgcaacga
gcgcaaccctcgttccatgttgccagcacgtaaaggtggggactcatgggagactgccgg
ggtcaactcggaggaaggtggggatgacgtcaaatcatcatgccccttatgtcttgggct
tcacgcatgctacaatggccggtacaatgggttgcgatactgtgaggtggagctaatccc
taaaagccggtctcagttcggattggggtctgcaactcgaccccatgaagtcggagtcgc
tagtaatcgcagatcagcaacgctgcggtgaatacgttcccgggccttgtacacaccgcc
cgtcaagtcacgaaagttggtaacacccgaagccgatggcctaaccaccttgtgtggggg
gagtcgtcgaaggtgggactggcgattgggactaagtcgtaacaaggtagccgtaccgga
aggtgcggctggatcacctccttt
>JUb134
CTTGAGAGTTTGATCCTGGCTCAGAACGAACGCTGGCGGCATGCCTAACACATGCAAGTC
GAACGAGACCTTCGGGTCTAGTGGCGCACGGGTGCGTAACGCGTGGGAATCTGCCCTTGG
GTTCGGAATAACAGTTGGAAACGACTGCTAATACCGGATGATGACGTAAGTCCAAAGATT
TATCGCCCAGGGATGAGCCCGCGTAGGATTAGCTAGTTGGTGGGGTAAAGGCCTACCAAG
GCGACGATCCTTAGCTGGTCTGAGAGGATGATCAGCCACACTGGGACTGAGACACGGCCC
AGACTCCTACGGGAGGCAGCAGTGGGGAATATTGGACAATGGGCGAAAGCCTGATCCAGC
AATGCCGCGTGAGTGATGAAGGCCTTAGGGTTGTAAAGCTCTTTTACCCGGGATGATAAT
GACAGTACCGGGAGAATAAGCCCCGGCTAACTCCGTGCCAGCAGCCGCGGTAATACGGAG
GGGGCTAGCGTTGTTCGGAATTACTGGGCGTAAAGCGCACGTAGGCGGCTTTGTAAGTTA
GAGGTGAAAGCCTGGAGCTTAACTCCAGAACTGCCTTTAAGACTGCATCGCTTGAATCCA
GGAGAGGTGAGTGGAATTCCGAGTGTAGAGGTGAAATTCGTAGATATTCGGAAGAACACC
AGTGGCGAAGGCGGCTCACTGGACTGGTATTGACGCTGAGGTGCGAAAGCGTGGGGAGCA
AACAGGATTAGATACCCTGGTAGTCCACGCCGTAAACGATGATAACTAGCTGTCCGGGTG
CTTGGCATTTGGGTGGCGCAGCTAACGCATTAAGTTATCCGCCTGGGGAGTACGGTCGCA
AGATTAAAACTCAAAGGAATTGACGGGGGCCTGCACAAGCGGTGGAGCATGTGGTTTAAT
TCGAAGCAACGCGCAGAACCTTACCAGCGTTTGACATGGTAGGACGACTGGCAGAGATGC
CTTTCTTCCCTTCGGGGACCTACACACAGGTGCTGCATGGCTGTCGTCAGCTCGTGTCGT
GAGATGTTGGGTTAAGTCCCGCAACGAGCGCAACCCTCGCCTTTAGTTACCATCATTTAG
TTGGGTACTCTAAAGGAACCGCCGGTGATAAGCCGGAGGAAGGTGGGGATGACGTCAAGT
CCTCATGGCCCTTACGCGCTGGGCTACACACGTGCTACAATGGCAACTACAGTGGGCAGC
AATCCCGCGAGGGTGAGCTAATCTCCAAAAGTTGTCTCAGTTCGGATTGTTCTCTGCAAC
TCGAGAGCATGAAGGCGGAATCGCTAGTAATCGCGGATCAGCATGCCGCGGTGAATACGT
TCCCAGGCCTTGTACACACCGCCCGTCACACCATGGGAGTTGGATTCACCCGAAGGCGTT
GCGCCAACCCGCAAGGGGAGCAGGCGACCACGGTGGGTTCAGCGACTGGGGTGAAGTCGT
AACAAGGTAGCCGTAGGGGAACCTGCGGCTGGATCACCTCCTTT
>JUb18
tacggagagtttgatcctggctcaggacgaacgctggcggcgtgcttaacacatgcaagt
cgaacgatgaagcctagcttgctaggtggaagagtggcgaacgggtgagtaacacgtgag
caacctgcccttcactctgggatacgcactggaaacggtgtctaatactggatatgaccc
atcaccgcatggtgtgtgggtggaaagatttatcggtgaaggatgggctcgcggcctatc
agcttgttggtgaggtagtggctcaccaaggcgacgacgggtagccggcctgagagggtg
accggccacactgggactgagacacggcccagactcctacgggaggcagcagtggggaat
attgcacaatgggcgcaagcctgatgcagcaacgccgcgtgagggatgacggccttcggg
ttgtaaacctcttttagtagggaagaagcgaaagtgacggtacctgcagaaaaagcaccg
gctaactacgtgccagcagccgcggtaatacgtagggtgcaagcgttgtccggaattatt
gggcgtaaagagctcgtaggcggcttgtcgcgtctgctgtgaaaacccgaggctcaacct
cgggcctgcagtgggtacgggcaagctagagtgcggtaggggagattggaattcctggtg
tagcggtggaatgcgcagatatcaggaggaacaccgatggcgaaggcagatctctgggcc
gtaactgacgctgaggagcgaaagcatggggagcgaacaggattagataccctggtagtc
catgccgtaaacgttgggaactagatgtagggcctgttccacgggttctgtgtcgtagct
aacgcattaagttccccgcctggggagtacggccgcaaggctaaaactcaaaggaattga
cgggggcccgcacaagcggcggagcatgcggattaattcgatgcaacgcgaagaacctta
ccaaggcttgacatatacgagaacgggcgagagatcgtcaactctttggacactcgtaaa
caggtggtgcatggttgtcgtcagctcgtgtcgtgagatgttcggttaagtccggcaacg
agcgcaaccctcgtcctatgttgccagcacgttatggtgggaactcatgggatactgccg
tggtcaacacggaggaaggtggggatgacgtcaaatcatcatgccccttatgtcttgggc
ttcacgcatgctacaatggccgatacaatgggctgcgataccgcgaggtggagcgaatcc
caaaaagtcggtctcagttcggattggggtctgcaactcgaccccatgaagtcggagtcg
ctagtaatcgcagatcagcaacgctgcggtgaatacgttcccgggccttgtacacaccgc
ccgtcaagtcatgaaagtcggtaacacccgaagccggtggcctaacccttgtggagggag
ccgtcgaaggtgggactggtgattaggactaagtcgtaacaaggtagccgtaccggaagg
tgcggctggatcacctccttt
>JUb19
TGAAGAGTTTGATCCTGGCTCAGAGTGAACGCTGGCGGTAGGCCTAACACATGCAAGTCG
AACGGCAGCACAGAGGAGCTTGCTCCTTGGGTGGCGAGTGGCGGACGGGTGAGGAATACA
TCGGAATCTACTTTTTCGTGGGGGATAACGTAGGGAAACTTACGCTAATACCGCATACGA
CCTACGGGTGAAAGCAGGGGACCTTCGGGCCTTGCGCGATTGAATGAGCCGATGTCGGAT
TAGCTAGTTGGCGGGGTAAAGGCCCACCAAGGCGACGATCCGTAGCTGGTCTGAGAGGAT
GATCAGCCACACTGGAACTGAGACACGGTCCAGACTCCTACGGGAGGCAGCAGTGGGGAA
TATTGGACAATGGGCGCAAGCCTGATCCAGCCATACCGCGTGGGTGAAGAAGGCCTTCGG
GTTGTAAAGCCCTTTTGTTGGGAAAGAAATCCAGCCGGCTAATACCTGGTTGGGATGACG
GTACCCAAAGAATAAGCACCGGCTAACTTCGTGCCAGCAGCCGCGGTAATACGAAGGGTG
CAAGCGTTACTCGGAATTACTGGGCGTAAAGCGTGCGTAGGTGGTTGTTTAAGTCTGTTG
TGAAAGCCCTGGGCTCAACCTGGGAACTGCAGTGGAAACTGGACAACTAGAGTGTGGTAG
AGGGTAGCGGAATTCCCGGTGTAGCAGTGAAATGCGTAGAGATCGGGAGGAACATCCATG
GCGAAGGCAGCTACCTGGACCAACACTGACACTGAGGCACGAAAGCGTGGGGAGCAAACA
GGATTAGATACCCTGGTAGTCCACGCCCTAAACGATGCGAACTGGATGTTGGGTGCAATT
TGGCACGCAGTATCGAAGCTAACGCGTTAAGTTCGCCGCCTGGGGAGTACGGTCGCAAGA
CTGAAACTCAAAGGAATTGACGGGGGCCCGCACAAGCGGTGGAGTATGTGGTTTAATTCG
ATGCAACGCGAAGAACCTTACCTGGCCTTGACATGTCGAGAACTTTCCAGAGATGGATTG
GTGCCTTCGGGAACTCGAACACAGGTGCTGCATGGCTGTCGTCAGCTCGTGTCGTGAGAT
GTTGGGTTAAGTCCCGCAACGAGCGCAACCCTTGTCCTTAGTTGCCAGCACGTAATGGTG
GGAACTCTAAGGAGACCGCCGGTGACAAACCGGAGGAAGGTGGGGATGACGTCAAGTCAT
CATGGCCCTTACGGCCAGGGCTACACACGTACTACAATGGTAGGGACAGAGGGCTGCAAG
CCGGCGACGGTAAGCCAATCCCAGAAACCCTATCTCAGTCCGGATTGGAGTCTGCAACTC
GACTCCATGAAGTCGGAATCGCTAGTAATCGCAGATCAGCATTGCTGCGGTGAATACGTT
CCCGGGCCTTGTACACACCGCCCGTCACACCATGGGAGTTTGTTGCACCAGAAGCAGGTA
GCTTAACCTTCGGGAGGGCGCTTGCCACGGTGTGGCCGATGACTGGGGTGAAGTCGTAAC
AAGGTAGCCGTATCGGAAGGTGCGGCTGGATCACCTCCTTT
>JUb20
atggagagtttgatcctggctcaggatgaacgctagcggcaggcctaatacatgcaagtc
ggacgggattcagggagtagcttgctacaaactgatgagagtggcgcacgggtgcgtaac
gcgtgagcaacctacccatatcagggggatagcctctcgaaagagagattaacaccgcat
aacatcatttaccggcatcggtttttgatcaaatatttataggatatggatgggctcgcg
tgacattagctagttggagaggtaacggctcaccaaggctacgatgtctaggggctctga
gaggagaatcccccacactggtactgagacacggaccagactcctacgggaggcagcagt
aaggaatattggtcaatggaggcaactctgaaccagccatgccgcgtgcaggatgactgc
cctatgggttgtaaactgcttttgtcagggaataaacctttctacgtgtagaaagctgaa
tgtacctgaagaataaggatcggctaactccgtgccagcagccgcggtaatacggaggat
ccaagcgttatccggatttattgggtttaaagggtgcgtaggcggtcctataagtcagtg
gtgaaagacggcagcttaactgtcgcagtgcctttgatactgtaggacttgaatctattt
gaagtgggcggaataagacaagtagcggtgaaatgcatagatatgtcttagaactccgat
tgcgaaggcagctcactaagttagtattgacgctgatgcacgaaagcgtggggatcaaac
aggattagataccctggtagtccacgccctaaacgatgataactcgatgtttgcgataca
cagtaagcgtccaagcgaaagcgttaagttatccacctggggagtacggtcgcaagattg
aaactcaaaggaattgacgggggcccgcacaagcggaggagcatgtggtttaattcgatg
atacgcgaggaaccttacccgggcttgaaagttagtgaatgatccagagacggatcagtc
cttcgggacacgaaactaggtgctgcatggctgtcgtcagctcgtgccgtgaggtgttgg
gttaagtcccgcaacgagcgcaacccctatgtttagttgccagcacattaaggtggggac
tctaaacagactgccagcgtaagctgtgaggaaggtggggacgacgtcaagtcatcatgg
cccttacgtccggggctacacacgtgctacaatggacggtacagcgggcagctacatagc
aatatgatgctaatctctaaaagccgttcacagttcggattgaggtctgcaactcgacct
catgaagttggattcgctagtaatcgcgtatcagcaatgacgcggtgaatacgttcccgg
gccttgtacacaccgcccgtcaagccatgaaagttgggggtacctaaagcatgtaaccgc
aaggagcgtgttagggtaaaaccgataattggggctaagtcgtaacaaggtagccgtacc
ggaaggtgcggctggaatacctcctt
>JUb28
tgaagagtttgatcatggctcagattgaacgctggcggcaggcctaacacatgcaagtcg
agcggcagcacgggtacttgtacctggtggcgagcggcggacgggtgagtaatgcctagg
aatctgcctagtagtgggggataacgtccggaaacgggcgctaataccgcatacgtccta
cgggagaaagtgggggatcttcggacctcacgctattagatgagcctaggtcggattagc
tagttggtgaggtaatggctcaccaaggcgacgatccgtaactggtctgagaggatgatc
agtcacactggaactgagacacggtccagactcctacgggaggcagcagtggggaatatt
ggacaatgggcgaaagcctgatccagccatgccgcgtgtgtgaagaaggtcttcggattg
taaagcactttaagttgggaggaagggcagttacctaatacgtgattgttttgacgttac
cgacagaataagcaccggctaactctgtgccagcagccgcggtaatacagagggtgcaag
cgttaatcggaattactgggcgtaaagcgcgcgtaggtggtttgttaagttggatgtgaa
agccccgggctcaacctgggaactgcatccaaaactggcaagctagagtatggtagaggg
tggtggaatttcctgtgtagcggtgaaatgcgtagatataggaaggaacaccagtggcga
aggcgaccacctggactgatactgacactgaggtgcgaaagcgtggggagcaaacaggat
tagataccctggtagtccacgccgtaaacgatgtcaactagccgttgggagccttgagct
cttagtggcgcagctaacgcattaagttgaccgcctggggagtacggccgcaaggttaaa
actcaaatgaattgacgggggcccgcacaagcggtggagcatgtggtttaattcgaagca
acgcgaagaaccttaccaggccttgacatccaatgaactttctagagatagattggtgcc
ttcgggaacattgagacaggtgctgcatggctgtcgtcagctcgtgtcgtgagatgttgg
gttaagtcccgtaacgagcgcaacccttgtccttagttaccagcacgttatggtgggcac
tctaaggagactgccggtgacaaaccggaggaaggtggggatgacgtcaagtcatcatgg
cccttacggcctgggctacacacgtgctacaatggtcggtacaaagggttgccaagccgc
gaggtggagctaatcccataaaaccgatcgtagtccggatcgcagtctgcaactcgactg
cgtgaagtcggaatcgctagtaatcgcgaatcagaatgtcgcggtgaatacgttcccggg
ccttgtacacaccgcccgtcacaccatgggagtgggttgcaccagaagtagctagtctaa
ccttcgggaggacggttaccacggtgtgattcatgactggggtgaagtcgtaacaaggta
gccgtaggggaacctgcggctggatcacctcctt
>JUb34
tacggagagtttgatcctggctcaggacgaacgctggcggcgtgcttaacacatgcaagt
cgaacgatgatgcccagcttgctgggtggattagtggcgaacgggtgagtaacacgtgag
taacctgcccctgactctgggataagcgttggaaacgacgtctaatactggatatgatca
ctggccgcatggtctggtggtggaaagattttttggttggggatggactcgcggcctatc
agcttgttggtgaggtaatggctcaccaaggcgacgacgggtagccggcctgagagggtg
accggccacactgggactgagacacggcccagactcctacgggaggcagcagtggggaat
attgcacaatgggcgaaagcctgatgcagcaacgccgcgtgagggatgacggccttcggg
ttgtaaacctcttttagtagggaagaagcgaaagtgacggtacctgcagaaaaagcaccg
gctaactacgtgccagcagccgcggtaatacgtagggtgcaagcgttgtccggaattatt
gggcgtaaagagctcgtaggcggtttgtcgcgtctgctgtgaaatcccgaggctcaacct
cgggcttgcagtgggtacgggcagactagagtgcggtaggggagattggaattcctggtg
tagcggtggaatgcgcagatatcaggaggaacaccgatggcgaaggcagatctctgggcc
gtaactgacgctgaggagcgaaagcatggggagcgaacaggattagataccctggtagtc
catgccgtaaacgttgggcgctagatgtagggacctttccacggtttctgtgtcgtagct
aacgcattaagcgccccgcctggggagtacggccgcaaggctaaaactcaaaggaattga
cgggggcccgcacaagcggcggagcatgcggattaattcgatgcaacgcgaagaacctta
ccaaggcttgacatacaccggaaacggccagagatggtcgcccccttgtggtcggtgtac
aggtggtgcatggttgtcgtcagctcgtgtcgtgagatgttgggttaagtcccgcaacga
gcgcaaccctcgttctatgttgccagcgggttatgccggggactcataggagactgccgg
ggtcaactcggaggaaggtggggatgacgtcaaatcatcatgccccttatgtcttgggct
tcacgcatgctacaatggccggtacaaagggctgcgataccgtaaggtggagcgaatccc
aaaaagccggtctcagttcggattgaggtctgcaactcgacctcatgaagtcggagtcgc
tagtaatcgcagatcagcaacgctgcggtgaatacgttcccgggccttgtacacaccgcc
cgtcaagtcatgaaagtcggtaacacccgaagccggtggcctaacccttgtggaaggagc
cgtcgaaggtgggatcggtgattaggactaagtcgtaacaaggtagccgtaccggaaggt
gcggctggatcacctccttt
>JUb39
ttgaagagtttgatcatggctcagattgaacgctggcggcaggcctaacacatgcaagtc
gagcggtaacaggggaagcttgcttctcgctgacgagcggcggacgggtgagtaatgtat
ggggatctgcccgatagagggggataactactggaaacggtagctaataccgcataatct
cttaggagcaaagcaggggaacttcggtccttgcgctatcggatgaacccatatgggatt
agctagtaggtggggtaatggctcacctaggcgacgatccctagctggtctgagaggatg
atcagccacactgggactgagacacggcccagactcctacgggaggcagcagtggggaat
attgcacaatgggcgcaagcctgatgcagccatgccgcgtgtatgaagaaggccctaggg
ttgtaaagtactttcagtcgggaggaaggcgttgatgctaatatcatcaacgattgacgt
taccgacagaagaagcaccggctaactccgtgccagcagccgcggtaatacggagggtgc
aagcgttaatcggaattactgggcgtaaagcgcacgcaggcggttgattaagttagatgt
gaaatccccgggcttaacctgggaatggcatctaagactggtcagctagagtcttgtaga
ggggggtagaattccatgtgtagcggtgaaatgcgtagagatgtggaggaataccggtgg
cgaaggcggccccctggacaaagactgacgctcaggtgcgaaagcgtggggagcaaacag
gattagataccctggtagtccacgctgtaaacgatgtcgatttgaaggttgttccctaga
ggagtggctttcggagctaacgcgttaaatcgaccgcctggggagtacggccgcaaggtt
aaaactcaaatgaattgacgggggcccgcacaagcggtggagcatgtggtttaattcgat
gcaacgcgaagaaccttacctactcttgacatccagagaacttagcagagatgctttggt
gccttcgggaactctgagacaggtgctgcatggctgtcgtcagctcgtgttgtgaaatgt
tgggttaagtcccgcaacgagcgcaacccttatcctttgttgccagcgattcggtcggga
actcaaaggagactgccggtgataaaccggaggaaggtggggatgacgtcaagtcatcat
ggcccttacgagtagggctacacacgtgctacaatggcgtatacaaagagaagcgacctc
gcgagagcaagcggaactcataaag
>JUb44
ATGGAGAGTTTGATCCTGGCTCAGGATGAACGCTAGCGGGAGGCCTAACACATGCAAGCC
GAGCGGTAGAGATCTTTCGGGATCTTGAGAGCGGCGTACGGGTGCGGAACACGTGTGCAA
CCTGCCTTTATCAGGGGGATAGCCTTTCGAAAGGAAGATTAATACCCCATAATATATTGA
ATGGCATCATTTGATATTGAAAACTCCGGTGGATAGAGATGGGCACGCGCAAGATTAGAT
AGTTGGTAGGGTAACGGCCTACCAAGTCAGTGATCTTTAGGGGGCCTGAGAGGGTGATCC
CCCACACTGGTACTGAGACACGGACCAGACTCCTACGGGAGGCAGCAGTGAGGAATATTG
GACAATGGGTGAGAGCCTGATCCAGCCATCCCGCGTGAAGGACGACGGCCCTATGGGTTG
TAAACTTCTTTTGTATAGGGATAAACCTTTCCACGTGTGGAAAGCTGAAGGTACTATACG
AATAAGCACCGGCTAACTCCGTGCCAGCAGCCGCGGTAATACGGAGGGTGCAAGCGTTAT
CCGGATTTATTGGGTTTAAAGGGTCCGTAGGCGGATCTGTAAGTCAGTGGTGAAATCTCA
TAGCTTAACTATGAAACTGCCATTGATACTGCAGGTCTTGAGTAAAGTAGAAGTGGCTGG
AATAAGTAGTGTAGCGGTGAAATGCATAGATATTACTTAGAACACCAATTGCGAAGGCAG
GTCACTATGTTTTAACTGACGCTGATGGACGAAAGCGTGGGGAGCGAACAGGATTAGATA
CCCTGGTAGTCCACGCCGTAAACGATGCTAACTCGTTTTTGGGTCTTCGGATTCAGAGAC
TAAGCGAAAGTGATAAGTTAGCCACCTGGGGAGTACGTTCGCAAGAATGAAACTCAAAGG
AATTGACGGGGGCCCGCACAAGCGGTGGATTATGTGGTTTAATTCGATGATACGCGAGGA
ACCTTACCAAGGCTTAAATGGGAATTGACAGGTTTAGAAATAGACTTTTCTTCGGACAAT
TTTCAAGGTGCTGCATGGTTGTCGTCAGCTCGTGCCGTGAGGTGTTAGGTTAAGTCCTGC
AACGAGCGCAACCCCTGTCACTAGTTGCCATCATTCAGTTGGGGACTCTAGTGAGACTGC
CTACGCAAGTAGAGAGGAAGGTGGGGATGACGTCAAATCATCACGGCCCTTACGCCTTGG
GCCACACACGTAATACAATGGCCGGTACAGAGGGCAGCTACCTAGCGATAGGATGCGAAT
CTCGAAAGCCGGTCTCAGTTCGGATTGGAGTCTGCAACTCGACTCTATGAAGCTGGAATC
GCTAGTAATCGCATATCAGCCATGATGCGGTGAATACGTTCCCGGGCCTTGTACACACCG
CCCGTCAAGCCATGGAAGTTTGGGGTACCTGAAGTCGGTGACCGTAACAGGAGCTGCCTA
GGGTAAAACAAGTAACTAGGGCTAAGTCGTAACAAGGTAGCCGTACCGGAAGGTGCGGCT
GGAACATCTCATT
>JUb45
cttgagagtttgatcctggctcagaacgaacgctggcggcaggcttaacacatgcaagtc
gagcgccccgcaaggggagcggcagacgggtgagtaacgcgtgggaatctacccatctct
gcggaacaactccgggaaactggagctaataccgcatacgcccttcgggggaaagattta
tcggggatggatgagcccgcgttggattagctagttggtggggtaaaggcctaccaaggc
gacgatccatagctggtctgagaggatgatcagccacattgggactgagacacggcccaa
actcctacgggaggcagcagtggggaatattggacaatgggcgcaagcctgatccagcca
tgccgcgtgtgtgatgaaggccttagggttgtaaagcactttcaccgatgaagataatga
cggtagtcggagaagaagccccggctaacttcgtgccagcagccgcggtaatacgaaggg
ggctagcgttgttcggaattactgggcgtaaagcgcacgtaggcggatatttaagtcagg
ggtgaaatcccagagctcaactctggaactgcctttgatactgggtatcttgagtatgga
agaggtaagtggaattgcgagtgtagaggtgaaattcgtagatattcgcaggaacaccag
tggcgaaggcggcttactggtccattactgacgctgaggtgcgaaagcgtggggagcaaa
caggattagataccctggtagtccacgccgtaaacgatgaatgttagccgtcggcaagtt
tacttgtcggtggcgcagctaacgcattaaacattccgcctggggagtacggtcgcaaga
ttaaaactcaaaggaattgacgggggcccgcacaagcggtggagcatgtggtttaattcg
aagcaacgcgcagaaccttaccagcccttgacatgtccggctagccagagagatctggtg
ttcccttcggggaccggaacacaggtgctgcatggctgtcgtcagctcgtgtcgtgagat
gttgggttaagtcccgcaacgagcgcaaccctcgcccttagttgccagcattcagttggg
cactctaaggggactgccggtgataagccgagaggaaggtggggatgacgtcaagtcctc
atggcccttacgggctgggctacacacgtgctacaatggtggtgacagtgggcagcgaag
gagcgatcccgagctaatctccaaaagccatctcagttcggattgcactctgcaactcga
gtgcatgaagttggaatcgctagtaatcgcggatcagcacgccgcggtgaatacgttccc
gggccttgtacacaccgcccgtcacaccatgggagttggttttacccgaaggtagtgcgc
taaccgcaaggaggcagctaaccacggtagggtcagcgactggggtgaagtcgtaacaag
gtagccgtaggggaacctgcggctggatcacctccttt
>JUb52
ctgaagagtttgatcatggctcagattgaacgctggcggcaggcctaacacatgcaagtc
gagcggatgagaggagcttgctcctcgattcagcggcggacgggtgagtaatgcctagga
atctgcctagtagtgggggacaacgtttcgaaaggaacgctaataccgcatacgtcctac
gggagaaagtgggggatcttcggacctcacgctattagatgagcctaggtcggattagct
agttggtagggtaaaggcctaccaaggcgacgatccgtaactggtctgagaggatgatca
gtcacactggaactgagacacggtccagactcctacgggaggcagcagtggggaatattg
gacaatgggcgaaagcctgatccagccatgccgcgtgtgtgaagaaggccttcgggtcgt
aaagcactttaagttgggaggaagggctcatagcgaatacctgtgagttttgacgttacc
aacagaataagcaccggctaacttcgtgccagcagccgcggtaatacgaagggtgcaagc
gttaatcggaattactgggcgtaaagcgcgcgtaggtggcttgataagttggatgtgaaa
tccccgggctcaacctgggaactgcatccaaaactgtctggctagagtgcggtagagggt
agtggaatttccagtgtagcggtgaaatgcgtagatattggaaggaacaccagtggcgaa
ggcgactacctggactgacactgacactgaggtgcgaaagcgtggggagcaaacaggatt
agataccctggtagtccacgccgtaaacgatgtcaactagccgttgggatccttgagatc
ttagtggcgcagctaacgcattaagttgaccgcctggggagtacggccgcaaggttaaaa
ctcaaatgaattgacgggggcccgcacaagcggtggagcatgtggtttaattcgaagcaa
cgcgaagaaccttacctggccttgacatgctgagaactttccagagatggattggtgcct
tcgggaactcagacacaggtgctgcatggctgtcgtcagctcgtgtcgtgagatgttggg
ttaagtcccgtaacgagcgcaacccttgtccttagttaccagcacgttatggtgggcact
ctaaggagactgccggtgacaaaccggaggaaggtggggatgacgtcaagtcatcatggc
ccttacggccagggctacacacgtgctacaatggtcggtacaaagggttgccaagccgcg
aggtggagctaatcccataaaaccgatcgtagtccggatcgcagtctgcaactcgactgc
gtgaagtcggaatcgctagtaatcgtgaatcagaacgtcacggtgaatacgttcccgggc
cttgtacacaccgcccgtcacaccatgggagtgggttgctccagaagtagctagtctaac
cctcgggaggacggttaccacggagtgattcatgactggggtgaagtcgtaacaaggtag
ccgtaggggaacctgcggctggatcacctcctt
>JUb53
ttgacgttactcgcagaagaagcaccggctaactccgtgccagcagccgcggtaatacgg
agggtgcaagcgttaatcggaattactgggcgtaaagcgcacgcaggcggtttgttaagt
cagatgtgaaatccccgagcttaacttgggaactgcatttgaaactggcaagctagagtc
ttgtagaggggggtagaattccaggtgtagcggtgaaatgcgtagagatctggaggaata
ccggtggcgaaggcggccccctggacaaagactgacgctcaggtgcgaaagcgtggggag
caaacaggattagataccctggtagtccacgctgtaaacgatgtcgacttggaggttgtg
cccttgaggcgtggcttccggagctaacgcgttaagtcgaccgcctggggagtacggccg
caaggttaaaactcaaatgaattgacgggggcccgcacaagcggtggagcatgtggttta
attcgatgcaacgcgaagaaccttacctactcttgacatccagagaattcgctagagata
gcttagtgccttcgggaactctgagacaggtgctgcatggctgtcgtcagctcgtgttgt
gaaatgttgggttaagtcccgcaacgagcgcaacccttatcctttgttgccagcgagtaa
tgtcgggaactcaaaggagactgccggtgataaaccggaggaaggtggggatgacgtcaa
gtcatcatggcccttacgagtagggctacacacgtgctacaatggcatatacaaagagaa
gcgaactcgcgagagcaagcggacctcataaagtatgtcgtagtccggattggagtctgc
aactcgactccatgaagtcggaatcgctagtaatcgtagatcagaatgctacggtgaata
cgttcccgggccttgtacacaccgcccgtcacaccatgggagtgggttgcaaaagaagta
ggtagcttaaccttcgggagggcgcttaccactttgtgattcatgactggggtgaagtcg
taacaaggtaaccgtaggggaacctgcggttggatcacctcctt
>JUb54
ttgaagagtttgatcatggctcagattgaacgctggcggcaggcctaacacatgcaagtc
gagcggtagcacagagagcttgctctcgggtgacgagcggcggacgggtgagtaatgtct
gggaaactgcctgatggagggggataactactggaaacggtagctaataccgcataacgt
cgcaagaccaaagtgggggaccttcgggcctcatgccatcagatgtgcccagatgggatt
agctagtaggtggggtaacggctcacctaggcgacgatccctagctggtctgagaggatg
accagccacactggaactgagacacggtccagactcctacgggaggcagcagtggggaat
attgcacaatgggcgcaagcctgatgcagccatgccgcgtgtatgaagaaggccttcggg
ttgtaaagtactttcagcgaggaggaaggcgataaggttaataaccttgtcgattgacgt
tactcgcagaagaagcaccggctaactccgtgccagcagccgcggtaatacggagggtgc
aagcgttaatcggaattactgggcgtaaagcgcacgcaggcggtctgtcaagtcggatgt
gaaatccccgggctcaacctgggaactgcatccgaaactggcaggctagagtcttgtaga
ggggggtagaattccaggtgtagcggtgaaatgcgtagagatctggaggaataccggtgg
cgaaggcggccccctggacaaagactgacgctcaggtgcgaaagcgtggggagcaaacag
gattagataccctggtagtccacgctgtaaacgatgtcgacttggaggttgttcccttga
ggagtggcttccggagctaacgcgttaagtcgaccgcctggggagtacggccgcaaggtt
aaaactcaaatgaattgacgggggcccgcacaagcggtggagcatgtggtttaattcgat
gcaacgcgaagaaccttacctactcttgacatccagagaacttagcagagatgctttggt
gccttcgggaactctgagacaggtgctgcatggctgtcgtcagctcgtgttgtgaaatgt
tgggttaagtcccgcaacgagcgcaacccttatcctttgttgccagc
>JUb56
atggagagtttgatcctggctcaggatgaacgctagcggcaggcctaatacatgcaagtc
ggacgggattcagggagtagcttgctacgaactgatgagagtggcgcacgggtgcgtaac
gcgtgagcaacctacccatatcagggggatagcctctcgaaagagagattaacaccgcat
aacatcatttaccggcatcggtttgtgatcaaatatttataggatatggatgggctcgcg
tgacattagctagttggagaggtaacggctcaccaaggctacgatgtctaggggctctga
gaggagaatcccccacactggtactgagacacggaccagactcctacgggaggcagcagt
aaggaatattggtcaatggaggcaactctgaaccagccatgccgcgtgcaggatgactgc
cctatgggttgtaaactgcttttgtcagggaataaacctttctacgtgtaggaagctgaa
tgtacctgaagaataaggatcggctaactccgtgccagcagccgcggtaatacggaggat
ccaagcgttatccggatttattgggtttaaagggtgcgtaggcggtcctataagtcagtg
gtgaaagacggcagcttaactgtcgcagtgcctttgatactgtaggacttgaatctattt
gaagtgggcggaataagacaagtagcggtgaaatgcatagatatgtcttagaactccgat
tgcgaaggcagctcactaagttagtattgacgctgatgcacgaaagcgtggggatcaaac
aggattagataccctggtagtccacgccctaaacgatgataactcgatgtttgcgataca
cagtaagcgtccaagcgaaagcgttaagttatccacctggggagtacggtcgcaagattg
aaactcaaaggaattgacgggggcccgcacaagcggaggagcatgtggtttaattcgatg
atacgcgaggaaccttacccgggcttgaaagttagtgaatgatccagagacggatcagtc
cttcgggacacgaaactaggtgctgcatggctgtcgtcagctcgtgccgtgaggtgttgg
gttaagtcccgcaacgagcgcaacccctatgtttagttgccagcacattaaggtggggac
tctaaacagactgccagcgtaagctgtgaggaaggtggggacgacgtcaagtcatcatgg
cccttacgtccggggctacacacgtgctacaatggacggtacagcgggcagctacatagc
aatatgatgctaatctctaaaagccgttcacagttcggattgaggtctgcaactcgacct
catgaagttggattcgctagtaatcgcgtatcagcaatgacgcggtgaatacgttcccgg
gccttgtacacaccgcccgtcaagccatgaaagttgggggtacctaaagcatgtaaccgc
aaggagcgtgttagggtaaaaccgataattggggctaagtcgtaacaaggtagccgtacc
ggaaggtgcggctggaatacctcctt
>JUb58
tatagagtttgatcctggctcagattgaacgctggcggcatgctttacacatgcaagtcg
aacggtaacaggtcttcggatgctgacgagtggcgaacgggtgagtaacacatcggaacg
tgcctagtagtgggggataactactcgaaagagtagctaataccgcatgagatctaagga
tgaaagcaggggaccttcgggccttgcgctactagagcggctgatggcagattaggtagt
tggtgggataaaagcttaccaagccgacgatctgtagctggtctgagaggacgaccagcc
acactgggactgagacacggcccagactcctacgggaggcagcagtggggaattttggac
aatgggcgaaagcctgatccagcaatgccgcgtgtaggatgaaggccctcgggttgtaaa
ctacttttgtacggaacgaaaagactctctcgaataaagagggtccatgacggtaccgta
agaataagcaccggctaactacgtgccagcagccgcggtaatacgtagggtgcaagcgtt
aatcggaattactgggcgtaaagcgtgcgcaggcggttatgtaagacagaggtgaaatcc
ccgggctcaacctgggaacggcctttgtgactgcatagctagagtacggtagagggggat
ggaattccgcgtgtagcagtgaaatgcgtagatatgcggaggaacaccgatggcgaaggc
aatcccctggacctgtactgacgctcatgcacgaaagcgtggggagcaaacaggattaga
taccctggtagtccacgccctaaacgatgtcaactggttgttgggaattaactttctcag
taacgaagctaacgcgtgaagttgaccgcctggggagtacggccgcaaggttgaaactca
aaggaattgacggggacccgcacaagcggtggatgatgtggtttaattcgatgcaacgcg
aaaaaccttacccacctttgacatgtacggaagtgaccagagatggacatgtgctcgaaa
gagaaccgtaacacaggtgctgcatggctgtcgtcagctcgtgtcgtgagatgttgggtt
aagtcccgcaacgagcgcaacccttgccattagttgctacgaaagggcactctaatggga
ctgccggtgacaaaccggaggaaggtggggatgacgtcaagtcctcatggcccttatagg
tggggctacacacgtcatacaatggctggtacaaagggttgccaacccgcgagggggagc
taatcccataaagccagtcgtagtccggatcgcagtctgcaactcgactgcgtgaagtcg
gaatcgctagtaatcgtggatcagaatgtcacggtgaatacgttcccgggtcttgtacac
accgcccgtcacaccatgggagcgggtctcgccagaagtaggtagcctaaccgcaaggag
ggcgcttaccacggcggggttcgtgactggggtgaagtcgtaacaaggtagccgtatcgg
aaggtgcggctggatcacctccttt
>JUb65
tacggagagtttgatcctggctcaggacgaacgctggcggcgtgcttaacacatgcaagt
cgaacgatgatgcccagcttgctgggtggattagtggcgaacgggtgagtaacacgtgag
taacctgcccctgactctgggataagcgttggaaacgacgtctaatactggatatgactg
ccggccgcatggtctggtggtggaaagattttttggttggggatggactcgcggcctatc
agcttgttggtgaggtaatggctcaccaaggcgacgacgggtagccggcctgagagggtg
accggccacactgggactgagacacggcccagactcctacgggaggcagcagtggggaat
attgcacaatgggcgaaagcctgatgcagcaacgccgcgtgagggatgacggccttcggg
ttgtaaacctcttttagtagggaagaagggagcttgctcttgacggtacctgcagaaaaa
gcaccggctaactacgtgccagcagccgcggtaatacgtagggtgcaagcgttgtccgga
attattgggcgtaaagagctcgtaggcggtttgtcgcgtctgctgtgaaatcccgaggct
caacctcgggcttgcagtgggtacgggcagactagagtgcggtaggggagattggaattc
ctggtgtagcggtggaatgcgcagatatcaggaggaacaccgatggcgaaggcagatctc
tgggccgtaactgacgctgaggagcgaaagcatggggagcgaacaggattagataccctg
gtagtccatgccgtaaacgttgggcgctagatgtagggacctttccacggtttctgtgtc
gtagctaacgcattaagcgccccgcctggggagtacggccgcaaggctaaaactcaaagg
aattgacgggggcccgcacaagcggcggagcatgcggattaattcgatgcaacgcgaaga
accttaccaaggcttgacatacaccggaaacggccagagatggtcgcccccttgtggtcg
gtgtacaggtggtgcatggttgtcgtcagctcgtgtcgtgagatgttgggttaagtcccg
caacgagcgcaaccctcgttctatgttgccagcgcgttatggcggggactcataggagac
tgccggggtcaactcggaggaaggtggggatgacgtcaaatcatcatgccccttatgtct
tgggcttcacgcatgctacaatggccggtacaaagggctgcgataccgtaaggtggagcg
aatcccaaaaagccggtctcagttcggattgaggtctgcaactcgacctcatgaagtcgg
agtcgctagtaatcgcagatcagcaacgctgcggtgaatacgttcccgggccttgtacac
accgcccgtcaagtcatgaaagtcggtaacacccgaagccggtggcctaacccttgtgga
aggagccgtcgaaggtgggatcggtgattaggactaagtcgtaacaaggtagccgtaccg
gaaggtgcggctggatcacctccttt
>JUb66
TTGAAGAGTTTGATCATGGCTCAGATTGAACGCTGGCGGCAGGCCTAACACATGCAAGTC
GAGCGGTAGCACAGAGAGCTTGCTCTCGGGTGACGAGCGGCGGACGGGTGAGTAATGTCT
GGGAAACTGCCTGATGGAGGGGGATAACTACTGGAAACGGTAGCTAATACCGCATAACGT
CGCAAGACCAAAGAGGGGGACCTTCGGGCCTCTTGCCATCAGATGTGCCCAGATGGGATT
AGCTAGTAGGTGGGGTAATGGCTCACCTAGGCGACGATCCCTAGCTGGTCTGAGAGGATG
ACCAGCCACACTGGAACTGAGACACGGTCCAGACTCCTACGGGAGGCAGCAGTGGGGAAT
ATTGCACAATGGGCGCAAGCCTGATGCAGCCATGCCGCGTGTATGAAGAAGGCCTTCGGG
TTGTAAAGTACTTTCAGCGAGGAGGAAGGCATTGTGGTTAATAACCGCAGTGATTGACGT
TACTCGCAGAAGAAGCACCGGCTAACTCCGTGCCAGCAGCCGCGGTAATACGGAGGGTGC
AAGCGTTAATCGGAATTACTGGGCGTAAAGCGCACGCAGGCGGTCTGTCAAGTCGGATGT
GAAATCCCCGGGCTCAACCTGGGAACTGCATTCGAAACTGGCAGGCTAGAGTCTTGTAGA
GGGGGGTAGAATTCCAGGTGTAGCGGTGAAATGCGTAGAGATCTGGAGGAATACCGGTGG
CGAAGGCGGCCCCCTGGACAAAGACTGACGCTCAGGTGCGAAAGCGTGGGGAGCAAACAG
GATTAGATACCCTGGTAGTCCACGCCGTAAACGATGTCGACTTGGAGGTTGTTCCCTTGA
GGAGTGGCTTCCGGAGCTAACGCGTTAAGTCGACCGCCTGGGGAGTACGGCCGCAAGGTT
AAAACTCAAATGAATTGACGGGGGCCCGCACAAGCGGTGGAGCATGTGGTTTAATTCGAT
GCAACGCGAAGAACCTTACCTACTCTTGACATCCAGAGAACTTAGCAGAGATGCTTTGGT
GCCTTCGGGAACTCTGAGACAGGTGCTGCATGGCTGTCGTCAGCTCGTGTTGTGAAATGT
TGGGTTAAGTCCCGCAACGAGCGCAACCCTTATCCTTTGTTGCCAGCGGTTCGGCCGGGA
ACTCAAAGGAGACTGCCAGTGATAAACTGGAGGAAGGTGGGGATGACGTCAAGTCATCAT
GGCCCTTACGAGTAGGGCTACACACGTGCTACAATGGCATATACAAAGAGAAGCGACCTC
GCGAGAGCAAGCGGACCTCACAAAGTATGTCGTAGTCCGGATCGGAGTCTGCAACTCGAC
TCCGTGAAGTCGGAATCGCTAGTAATCGTAGATCAGAATGCTACGGTGAATACGTTCCCG
GGCCTTGTACACACCGCCCGTCACACCATGGGAGTGGGTTGCAAAAGAAGTAGGTAGCTT
AACCTTCGGGAGGGCGCTTACCACTTTGTGATTCATGACTGGGGTGAAGTCGTAACAAGG
TAACCGTAGGGGAACCTGCGGTTGGATCACCTCCTT
>JUb78
atggagagtttgatcctggctcaggatgaacgctagcggcaggcctaatacatgcaagtc
ggacgggattcagggagtagcttgctacgaactgatgagagtggcgcacgggtgcgtaac
gcgtgagcaacctacccatatcagggggatagcctctcgaaagagagattaacaccgcat
aacatcattaaccggcatcggtttttgatcaaatatttataggatatggatgggctcgcg
tgacattagctagttggagaggtaacggctcaccaaggctacgatgtctaggggctctga
gaggagaatcccccacactggtactgagacacggaccagactcctacgggaggcagcagt
aaggaatattggtcaatggaggcaactctgaaccagccatgccgcgtgcaggatgactgc
cctatgggttgtaaactgcttttgtcagggaataaacctttctacgtgtagaaagctgaa
tgtacctgaagaataaggatcggctaactccgtgccagcagccgcggtaatacggaggat
ccaagcgttatccggatttattgggtttaaagggtgcgtaggcggtcctataagtcagtg
gtgaaagacggcagcttaactgtcgcagtgcctttgatactgtaggacttgaatctattt
gaagtgggcggaataagacaagtagcggtgaaatgcatagatatgtcttagaactccgat
tgcgaaggcagctcactaagttagtattgacgctgatgcacgaaagcgtggggatcaaac
aggattagataccctggtagtccacgccctaaacgatgataactcgatgtttgcgataca
cagtaagcgtccaagcgaaagcgttaagttatccacctggggagtacggtcgcaagattg
aaactcaaaggaattgacgggggcccgcacaagcggaggagcatgtggtttaattcgatg
atacgcgaggaaccttacccgggcttgaaagttagtgaatgatccagagacggatcagtc
cttcgggacacgaaactaggtgctgcatggctgtcgtcagctcgtgccgtgaggtgttgg
gttaagtcccgcaacgagcgcaacccctatgtttagttgccagc
>JUb8
tgtagagtttgatcctggctcagattgaacgctggcggcatgccttacacatgcaagtcg
aacggtaacaggtcttcggacgctgacgagtggcgaacgggtgagtaatacatcggaacg
tgcccagtcgtgggggataactactcgaaagagtagctaataccgcatacgatctgagga
tgaaagcgggggaccttcgggcctcgcgcgattggagcggccgatggcagattaggtagt
tggtgggataaaagcttaccaagccgacgatctgtagctggtctgagaggacgaccagcc
acactgggactgagacacggcccagactcctacgggaggcagcagtggggaattttggac
aatgggcgaaagcctgatccagcaatgccgcgtgcaggatgaaggccttcgggttgtaaa
ctgcttttgtacggaacgaaaaagcttctcctaatacgagaggcccatgacggtaccgta
agaataagcaccggctaactacgtgccagcagccgcggtaatacgtagggtgcgagcgtt
aatcggaattactgggcgtaaagcgtgcgcaggcggttatgtaagacagatgtgaaatcc
ccgggctcaacctgggaactgcatttgtgactgcatggctagagtacggtagagggggat
ggaattccgcgtgtagcagtgaaatgcgtagatatgcggaggaacaccgatggcgaaggc
aatcccctggacctgtactgacgctcatgcacgaaagcgtggggagcaaacaggattaga
taccctggtagtccacgccctaaacgatgtcaactggttgttgggaattagttttctcag
taacgaagctaacgcgtgaagttgaccgcctggggagtacggccgcaaggttgaaactca
aaggaattgacggggacccgcacaagcggtggatgatgtggtttaattcgatgcaacgcg
aaaaaccttacccacctttgacatggcaggaagtttccagagatggattcgtgctcgaaa
gagaacctgcacacaggtgctgcatggctgtcgtcagctcgtgtcgtgagatgttgggtt
aagtcccgcaacgagcgcaacccttgtcattagttgctacatttagttgggcactctaat
gagactgccggtgacaaaccggaggaaggtggggatgacgtcaagtcctcatggccctta
taggtggggctacacacgtcatacaatggctggtacagagggttgccaacccgcgagggg
gagctaatcccataaaaccagtcgtagtccggatcgcagtctgcaactcgactgcgtgaa
gtcggaatcgctagtaatcgcggatcagcatgccgcggtgaatacgttcccgggtcttgt
acacaccgcccgtcacaccatgggagcgggtctcgccagaagtaggtagcctaaccgcaa
ggagggcgcttaccacggcggggttcgtgactggggtgaagtcgtaacaaggtagccgta
tcggaaggtgcggctggatcacctccttt
>JUb85
ttcgattcagcggcggacgggtgagtaatgcctaggaatctgcctggtagtgggggacaa
cgtttcgaaaggaacgctaataccgcatacgtcctacgggagaaagcaggggaccttcgg
gccttgcgctatcagatgagcctaggtcggattagctagttggtgaggtaatggctcacc
aaggcgacgatccgtaactggtctgagaggatgatcagtcacactggaactgagacacgg
tccagactcctacgggaggcagcagtggggaatattggacaatgggcgaaagcctgatcc
agccatgccgcgtgtgtgaagaaggtcttcggattgtaaagcactttaagttgggaggaa
gggcattaacctaatacgttagtgttttgacgttaccgacagaataagcaccggctaact
ctgtgccagcagccgcggtaatacagagggtgcaagcgttaatcggaattactgggcgta
aagcgcgcgtaggtggtttgttaagttggatgtgaaagccccgggctcaacctgggaact
gcatccaaaactggcaagctagagtacggtagagggtggtggaatttcctgtgtagcggt
gaaatgcgtagatataggaaggaacaccagtggcgaaggcgaccacctggactgatactg
acactgaggtgcgaaagcgtggggagcaaacaggattagataccctggtagtccacgccg
taaacgatgtcaactagccgttggaatccttgagattttagtggcgcagctaacgcatta
agttgaccgcctggggagtacggccgcaaggttaaaactcaaatgaattgacgggggccc
gcacaagcggtggagcatgtggtttaattcgaagcaacgcgaagaaccttaccaggcctt
gacatgcagagaactttccagagatggattggtgccttcgggaactctgacacaggtgct
gcatggctgtcgtcagctcgtgtcgtgagatgttgggttaagtcccgtaacgagcgcaac
ccttgtccttagttaccagcacgtaatggtgggcactctaaggagactgccggtgacaaa
ccggaggaaggtggggatgacgtcaagtcatcatggcccttacggcctgggctacacacg
tgctacaatggtcggtacagagggttgccaagccgcgaggtggagctaatctcacaaaac
cgatcgtagtccggatcgcagtctgcaactcgactgcgtgaagtcggaatcgctagtaat
cgcgaatcagaatgtcgcggtgaatacgttcccgggccttgtacacaccgcccgtcacac
catgggagtgggttgcaccagaagtagctagtctaaccttcgggaggacggttaccacgg
tgtgattcatgactggggtgaagtcgtaacaaggtagccgtaggggaacctgcggctgga
tcacctcctt
>JUb89
acagcggcggacgggtgagtaatacttaggaatctgcctattagtgggggacaacgtttc
gaaaggagcgctaataccgcatacgccctacgggggaaagcaggggatcacttgtgacct
tgcgctaatagatgagcctaagtcggattagctagttggtagggtaaaggcctaccaagg
cgacgatctgtagcgggtctgagaggatgatccgccacactgggactgagacacggccca
gactcctacgggaggcagcagtggggaatattggacaatggggggaaccctgatccagcc
atgccgcgtgtgtgaagaaggccttatggttgtaaagcactttaagcgaggaggaggctc
ctatagataatacctatagtgagtggacgttactcgcagaataagcaccggctaactctg
tgccagcagccgcggtaatacagagggtgcaagcgttaatcggatttactgggcgtaaag
cgtgcgtaggcggctaattaagtcggatgtgaaatccccgagctcaacttgggaattgca
tacgatactggttagctagagtatgggagaggatggtagaattccaggtgtagcggtgaa
atgcgtagagatctggaggaataccgatggcgaaggcagccatctggcctaatactgacg
ctgaggtacgaaagcatggggagcaaacaggattagataccctggtagtccatgccgtaa
acgatgtctactagccgttggggcctttgaggctttagtggcgcagctaacgcgataagt
agaccgcctggggagtacggtcgcaagactaaaactcaaatgaattgacgggggcccgca
caagcggtggagcatgtggtttaattcgatgcaacgcgaagaaccttacctggccttgac
atagtagaaactttccagagatggattggtgccttcgggaatctacatacaggtgctgca
tggctgtcgtcagctcgtgtcgtgagatgttgggttaagtcccgcaacgagcgcaaccct
tttccttatttgccagcgagtaatgtcgggaactttaaggatactgccagtgacaaactg
gaggaaggcggggacgacgtcaagtcatcatggcccttacggccagggctacacacgtgc
tacaatggtcggtacaaagggttgctacatagcgatatgatgctaatctcaaaaagccga
tcgtagtccggattggagtctgcaactcgactccatgaagtcggaatcgctagtaatcgc
ggatcagaatgccgcggtgaatacgttcccgggccttgtacacaccgcccgtcacaccat
gggagtttgttgcaccagaagtaggtaggataaccgtaaggagtccgcttaccacggtgt
ggccgatgactggggtgaagtcgtaacaaggtagccgtaggggaacctgcggctggatca
cctcctt
>JUb96
tgaagagtttgatcatggctcagattgaacgctggcggcaggcctaacacatgcaagtcg
agcggatgagaagagcttgctcttcgattcagcggcggacgggtgagtaatacctaggaa
tctgcctggtagtgggggacaacgtttcgaaaggaacgctaataccgcatacgccctacg
ggggaaagcaggggaccttcgggccttgcgctatcagatgagcctaggtcggattagcta
gttggtgaggtaatggctcaccaaggcgacgatccgtaactggtctgagaggatgatcag
tcacactggaactgagacacggtccagactcctacgggaggcagcagtggggaatattgg
acaatgggcgaaagcctgatccagccatgccgcgtgtgtgaagaaggtcttcggattgta
aagcactttaagttgggaggaagggcattaacctaatacgttagtgttttgacgttaccg
acagaataagcaccggctaactctgtgccagcagccgcggtaatacagagggtgcaagcg
ttaatcggaattactgggcgtaaagcgcgcgtaggtggttcgttaagttggatgtgaaat
ccccgggctcaacctgggaactgcatccaaaactggcgagctagagtagggcagagggtg
gtggaatttcctgtgtagcggtgaaatgcgtagatataggaaggaacaccagtggcgaag
gcgaccacctgggctcatactgacactgaggtgcgaaagcgtggggagcaaacaggatta
gataccctggtagtccacgccgtaaacgatgtcaactagccgttggaatccttgagattt
tagtggcgcagctaacgcattaagttgaccgcctggggagtacggccgcaaggttaaaac
tcaaatgaattgacgggggcccgcacaagcggtggagcatgtggtttaattcgaagcaac
gcgaagaaccttaccaggccttgacatgcagagaactttccagagatggattggtgcctt
cgggaactctgacacaggtgctgcatggctgtcgtcagctcgtgtcgtgagatgttgggt
taagtcccgtaacgagcgcaacccttgtccttagttaccagcacgttatggtgggcactc
taaggagactgccggtgacaaaccggaggaaggtggggatgacgtcaagtcatcatggcc
cttacggcctgggctacacacgtgctacaatggtcggtacagagggtcgccaagccgcga
ggtggagctaatctcacaaaaccgatcgtagtccggatcgcagtctgcaactcgactgcg
tgaagtcggaatcgctagtaatcgcgaatcagaatgtcgcggtgaatacgttcccgggcc
ttgtacacaccgcccgtcacaccatgggagtgggttgcaccagaagtagctagtctaacc
ttcgggaggacggttaccacggtgtgattcatgactggggtgaagtcgtaacaaggtagc
cgtaggggaacctgcggctggatcacctcctt
>MSPm1
TGAAGAGTTTGATCATGGCTCAGATTGAACGCTGGCGGCAGGCCTAACACATGCAAGTCG
AGCGGATGAAGAGAGCTTGCTCTCTGATTTAGCGGCGGACGGGTGAGTAATGCCTAGGAA
TCTGCCTGGTAGTGGGGGATAACGTTCCGAAAGGAACGCTAATACCGCATACGTCCTACG
GGAGAAAGCAGGGGACCTTCGGGCCTTGCGCTATCAGATGAGCCTAGGTCGGATTAGCTA
GTTGGTGAGGTAATGGCTCACCAAGGCTACGATCCGTAACTGGTCTGAGAGGATGATCAG
TCACACTGGAACTGAGACACGGTCCAGACTCCTACGGGAGGCAGCAGTGGGGAATATTGG
ACAATGGGCGAAAGCCTGATCCAGCCATGCCGCGTGTGTGAAGAAGGTCTTCGGATTGTA
AAGCACTTTAAGTTGGGAGGAAGGGCAGTAAGCTAATACCTTGCTGTTTTGACGTTACCG
ACAGAATAAGCACCGGCTAACTTCGTGCCAGCAGCCGCGGTAATACGAAGGGTGCAAGCG
TTAATCGGAATTACTGGGCGTAAAGCGCGCGTAGGTGGTTCGTTAAGTTGGATGTGAAAG
CCCCGGGCTCAACCTGGGAACTGCATCCAAAACTGGCGAGCTAGAGTACGGTAGAGGGTG
GTGGAATTTCCTGTGTAGCGGTGAAATGCGTAGATATAGGAAGGAACACCAGTGGCGAAG
GCGACCACCTGGACTGATACTGACACTGAGGTGCGAAAGCGTGGGGAGCAAACAGGATTA
GATACCCTGGTAGTCCACGCCGTAAACGATGTCAACTAGCCGTTGGGTACCTTGAGTACT
TAGTGGCGCAGCTAACGCATTAAGTTGACCGCCTGGGGAGTACGGCCGCAAGGTTAAAAC
TCAAATGAATTGACGGGGGCCCGCACAAGCGGTGGAGCATGTGGTTTAATTCGAAGCAAC
GCGAAGAACCTTACCTGGCCTTGACATGCAGAGAACTTTCCAGAGATGGATTGGTGCCTT
CGGGAACTCTGACACAGGTGCTGCATGGCTGTCGTCAGCTCGTGTCGTGAGATGTTGGGT
TAAGTCCCGTAACGAGCGCAACCCTTGTCCTTAGTTACCAGCACGTTATGGTGGGCACTC
TAAGGAGACTGCCGGTGACAAACCGGAGGAAGGTGGGGATGACGTCAAGTCATCATGGCC
CTTACGGCCAGGGCTACACACGTGCTACAATGGTCGGTACAAAGGGTTGCCAAACCGCGA
GGTGGAGCTAATCCCATAAAACCGATCGTAGTCCGGATCGCAGTCTGCAACTCGACTGCG
TGAAGTCGGAATCGCTAGTAATCGTGAATCAGAATGTCACGGTGAATACGTTCCCGGGCC
TTGTACACACCGCCCGTCACACCATGGGAGTGGGTTGCTCCAGAAGTAGCTAGTCTAACC
TTCGGGGGGACGGTTACCACGGAGTGATTCATGACTGGGGTGAAGTCGTAACAAGGTAGC
CGTAGGGGAACCTGCGGCTGGATCACCTCCTT
>MYb10
CTGAAGAGTTTGATCATGGCTCAGATTGAACGCTGGCGGCAGGCTTAACACATGCAAGTC
GAGCGGGGGAGATTGCTTCGGTAATTGACCTAGCGGCGGACGGGTGAGTAATACTTAGGA
ATCTGCCTATTAATGGGGGACAACATCTCGAAAGGGATGCTAATACCGCATACGCCCTAC
GGGGGAAAGCAGGGGATCACTTGTGACCTTGCGTTAATAGATGAGCCTAAGTCGGATTAG
CTAGTTGGTGGGGTAAAGGCCTACCAAGGCGACGATCTGTAGCGGGTCTGAGAGGATGAT
CCGCCACACTGGGACTGAGACACGGCCCAGACTCCTACGGGAGGCAGCAGTGGGGAATAT
TGGACAATGGGGGGAACCCTGATCCAGCCATGCCGCGTGTGTGAAGAAGGCCTTATGGTT
GTAAAGCACTTTAAGCGAGGAGGAGGCTCTCTTGGTTAATACCCAAGATGAGTGGACGTT
ACTCGCAGAATAAGCACCGGCTAACTCTGTGCCAGCAGCCGCGGTAATACAGAGGGTGCG
AGCGTTAATCGGATTTACTGGGCGTAAAGCGTGCGTAGGCGGCTTTTTAAGTCGGATGTG
AAATCCCCGAGCTTAACTTGGGAATTGCATTCGATACTGGGAAGCTAGAGTATGGGAGAG
GATGGTAGAATTCCAGGTGTAGCGGTGAAATGCGTAGAGATCTGGAGGAATACCGATGGC
GAAGGCAGCCATCTGGCCTAATACTGACGCTGAGGTACGAAAGCATGGGGAGCAAACAGG
ATTAGATACCCTGGTAGTCCATGCCGTAAACGATGTCTACTAGCCGTTGGGGCCTTTGAG
GCTTTAGTGGCGCAGCTAACGCGATAAGTAGACCGCCTGGGGAGTACGGTCGCAAGACTA
AAACTCAAATGAATTGACGGGGGCCCGCACAAGCGGTGGAGCATGTGGTTTAATTCGATG
CAACGCGAAGAACCTTACCTGGTCTTGACATAGTAAGAACTTTCCAGAGATGGATTGGTG
CCTTCGGGAACTTACATACAGGTGCTGCATGGCTGTCGTCAGCTCGTGTCGTGAGATGTT
GGGTTAAGTCCCGCAACGAGCGCAACCCTTTTCCTTATTTGCCAGCACTTCGGGTGGGAA
CTTTAAGGATACTGCCAGTGACAAACTGGAGGAAGGCGGGGACGACGTCAAGTCATCATG
GCCCTTACGACCAGGGCTACACACGTGCTACAATGGTCGGTACAAAGGGTTGCTACCTAG
CGATAGGATGCTAATCTCAAAAAGCCGATCGTAGTCCGGATTGGAGTCTGCAACTCGACT
CCATGAAGTCGGAATCGCTAGTAATCGCGGATCAGAATGCCGCGGTGAATACGTTCCCGG
GCCTTGTACACACCGCCCGTCACACCATGGGAGTTTGTTGCACCAGAAGTAGGTAGTCTA
ACCGTAAGGAGGACGCTTACCACGGTGTGGCCGATGACTGGGGTGAAGTCGTAACAAGGT
AGCCGTAGGGGAACCTGCGGCTGGATCACCTCCTT
>MYb11
TGAAGAGTTTGATCATGGCTCAGATTGAACGCTGGCGGCAGGCCTAACACATGCAAGTCG
AGCGGTAGAGAGAAGCTTGCTTCTCTTGAGAGCGGCGGACGGGTGAGTAATGCCTAGGAA
TCTGCCTGGTAGTGGGGGATAACGTTCGGAAACGGACGCTAATACCGCATACGTCCTACG
GGAGAAAGCAGGGGACCTTCGGGCCTTGCGCTATCAGATGAGCCTAGGTCGGATTAGCTA
GTTGGTGGGGTAATGGCTCACCAAGGCGACGATCCGTAACTGGTCTGAGAGGATGATCAG
TCACACTGGAACTGAGACACGGTCCAGACTCCTACGGGAGGCAGCAGTGGGGAATATTGG
ACAATGGGCGAAAGCCTGATCCAGCCATGCCGCGTGTGTGAAGAAGGTCTTCGGATTGTA
AAGCACTTTAAGTTGGGAGGAAGGGCAGTTGCCTAATACGTAACTGTTTTGACGTTACCG
ACAGAATAAGCACCGGCTAACTCTGTGCCAGCAGCCGCGGTAATACAGAGGGTGCAAGCG
TTAATCGGAATTACTGGGCGTAAAGCGCGCGTAGGTGGTTTGTTAAGTTGGATGTGAAAT
CCCCGGGCTCAACCTGGGAACTGCATTCAAAACTGACTGACTAGAGTATGGTAGAGGGTG
GTGGAATTTCCTGTGTAGCGGTGAAATGCGTAGATATAGGAAGGAACACCAGTGGCGAAG
GCGACCACCTGGACTAATACTGACACTGAGGTGCGAAAGCGTGGGGAGCAAACAGGATTA
GATACCCTGGTAGTCCACGCCGTAAACGATGTCAACTAGCCGTTGGAAGCCTTGAGCTTT
TAGTGGCGCAGCTAACGCATTAAGTTGACCGCCTGGGGAGTACGGCCGCAAGGTTAAAAC
TCAAATGAATTGACGGGGGCCCGCACAAGCGGTGGAGCATGTGGTTTAATTCGAAGCAAC
GCGAAGAACCTTACCAGGCCTTGACATCCAATGAACTTTCTAGAGATAGATTGGTGCCTT
CGGGAACATTGAGACAGGTGCTGCATGGCTGTCGTCAGCTCGTGTCGTGAGATGTTGGGT
TAAGTCCCGTAACGAGCGCAACCCTTGTCCTTAGTTACCAGCACGTAATGGTGGGCACTC
TAAGGAGACTGCCGGTGACAAACCGGAGGAAGGTGGGGATGACGTCAAGTCATCATGGCC
CTTACGGCCTGGGCTACACACGTGCTACAATGGTCGGTACAGAGGGTTGCCAAGCCGCGA
GGTGGAGCTAATCCCATAAAACCGATCGTAGTCCGGATCGCAGTCTGCAACTCGACTGCG
TGAAGTCGGAATCGCTAGTAATCGCGAATCAGAATGTCGCGGTGAATACGTTCCCGGGCC
TTGTACACACCGCCCGTCACACCATGGGAGTGGGTTGCACCAGAAGTAGCTAGTCTAACC
TTCGGGAGGACGGTTACCACGGTGTGATTCATGACTGGGGTGAAGTCGTAACAAGGTAGC
CGTAGGGGAACCTGCGGCTGGATCACCTCCTT
>MYb71
CTTGAGAGTTTGATCCTGGCTCAGAACGAACGCTGGCGGCAGGCTTAACACATGCAAGTC
GAACGGTCTCTTCGGAGGCAGTGGCAGACGGGTGAGTAACGCGTGGGAATCTACCTTTTG
CTACGGAACAACAGTTGGAAACGACTGCTAATACCGTATGTGTCCTTCGGGAGAAAGATT
TATCGGCAAAGGATGAGCCCGCGTTGGATTAGCTAGTTGGTAGGGTAAAGGCCTACCAAG
GCGACGATCCATAGCTGGTCTGAGAGGATGATCAGCCACACTGGGACTGAGACACGGCCC
AGACTCCTACGGGAGGCAGCAGTGGGGAATATTGGACAATGGGCGCAAGCCTGATCCAGC
CATGCCGCGTGAGTGATGAAGGCCCTAGGGTTGTAAAGCTCTTTCACCGGTGAAGATAAT
GACGGTAACCGGAGAAGAAGCCCCGGCTAACTTCGTGCCAGCAGCCGCGGTAATACGAAG
GGGGCTAGCGTTGTTCGGATTTACTGGGCGTAAAGCGCACGTAGGCGGACTTTTAAGTCA
GGGGTGAAATCCCGGGGCTCAACCCCGGAACTGCCTTTGATACTGGAAGTCTTGAGTATG
GTAGAGGTGAGTGGAATTCCGAGTGTAGAGGTGAAATTCGTAGATATTCGGAGGAACACC
AGTGGCGAAGGCGGCTCACTGGACCATTACTGACGCTGAGGTGCGAAAGCGTGGGGAGCA
AACAGGATTAGATACCCTGGTAGTCCACGCCGTAAACGATGAATGTTAGCCGTTGGGGAG
TTTACTCTTCGGTGGCGCAGCTAACGCATTAAACATTCCGCCTGGGGAGTACGGTCGCAA
GATTAAAACTCAAAGGAATTGACGGGGGCCCGCACAAGCGGTGGAGCATGTGGTTTAATT
CGAAGCAACGCGCAGAACCTTACCAGCCCTTGACATACCGGTCGCGGACACAGAGATGTG
TCTTTCAGTTCGGCTGGACCGGATACAGGTGCTGCATGGCTGTCGTCAGCTCGTGTCGTG
AGATGTTGGGTTAAGTCCCGCAACGAGCGCAACCCTCGCCCTTAGTTGCCAGCATTTAGT
TGGGCACTCTAAGGGGACTGCCAGTGATAAGCTGGAGGAAGGTGGGGATGACGTCAAGTC
CTCATGGCCCTTACGGGCTGGGCTACACACGTGCTACAATGGTGGTGACAGTGGGCAGCG
AGCGTGCGAGCGCAAGCTAATCTCCAAAAGCCATCTCAGTTCGGATTGCACTCTGCAACT
CGAGTGCATGAAGTTGGAATCGCTAGTAATCGCGGATCAGCATGCCGCGGTGAATACGTT
CCCGGGCCTTGTACACACCGCCCGTCACACCATGGGAGTTGGTTTTACCCGAAGGCACTG
TGCTAACCGCAAGGAGGCAGGTGACCACGGTAGGGTCAGCGACTGGGGTGAAGTCGTAAC
AAGGTAGCCGTAGGGGAACCTGCGGCTGGATCACCTCCTTT
>JUb102
TGCAAGTCGAGCGGTAACAGGGGAAGCTTGCTTCTCGCTGACGAGCGGCGGACGGGTGAG
TAATGTATGGGGATCTGCCCGATAGAGGGGGATAACTACTGGAAACGGTAGCTAATACCG
CATAATCTCTTAGGAGCAAAGCAGGGGAACTTCGGTCCTTGCGCTATCGGATGAACCCAT
ATGGGATTAGCTAGTTGGTGAGGTAATGGCTCACCAAGGCGACGATCCCTAGCTGGTCTG
AGAGGATGATCAGCCACACTGGGACTGAGACACGGCCCAGACTCCTACGGGAGGCAGCAG
TGGGGAATATTGCACAATGGGCGCAAGCCTGATGCAGCCATGCCGCGTGTATGAAGAAGG
CCTTAGGGTTGTAAAGTACTTTCAGTTGGGAGGAAGGCGTTGATGCTAATATCATCAGCG
ATTGACGTTACCAACAGAAGAAGCACCGGCTAACTCCGTGCCAGCAGCCGCGGTAATACG
GAGGGTGCAAGCGTTAATCGGAATTACTGGGCGTAAAGCGCACGCAGGCGGTTGATTAAG
TTAGATGTGAAATCCCCGGGCTTAACCTGGGAATGGCATCTAAGACTGGTCAGCTAGAGT
CTTGTAGAGGGGGGTAGAATTCCATGTGTAGCGGTGAAATGCGTAGAGATGTGGAGGAAT
ACCGGTGGCGAAGGCGGCCCCCTGGACAAAGACTGACGCTCAGGTGCGAAAGCGTGGGGA
GCAAACAGGATTAGATACCCTGGTAGTCCACGCTGTAAACGATGTCGATTTGGAGGTTGT
TCCCTTGAGGAGTGGCTTCCGGAGCTAACGCGTTAAATCGACCGCCTGGGGAGTACGGCC
GCAAGGTTAAAACTCAAATGAATTGACGGGGGCCCGCACAAGCGGTGGAGCATGTGGTTT
AATTCGATGCAACGCGAAGAACCTTACCTACTCTTGACATCCAGAGAACTTAGCAGAGAT
GCTTTAGTGCCTTCGGGAACTCTGAGACAGGTGCTGCATGGCTGTCGTCAGCTCGTGTTG
TGAAATGTTGGGTTAAGTCCCGCAACGAGCGCAACCCTTATCCTTTGTTGCCAGCGATTC
GGTCGGGAACTCAAAGGAGACTGCCGGTGATAAACCGGAGGAAGGTGGGGATGACGTCAA
GTCATCATGGCCCTTACGAGTAGGGCTACACACGTGCTACAATGGCGTATACAAAGAGAA
GCGACCTCGCGAGAGCAAGCGGAACTCATAAAGTACGTCGTAGTCCGGATTGGAGTCTGC
AACTCGACTCCATGAAGTCGGAATCGCTAGTAATCGTAGATCAGAATGCTACGGTGAATA
CGTTCCCGGGCCTTGTACACACCGCCCGTCACACCATGGGAGTGGGTTGCAAAAGAAGTA
GGTAGCTT
>JUb87
AGTCGAGCGGTAGCACAGGGAGCTTGCTCCTGGGTGACAAGCGGCGGACAGGGGAGTAAT
GTGTGGGGAACTGCCTGAGGGAGGGGGATAACTACTGGAAACGGTGGCTAATACCCCATA
ACGTCTTCTGACCAAAGAGGGGGACCTTCGGGCCTCTTGCCNTCTCATGTGCCCCCATGG
GATTATCTATTATGTGAGGTAATGGCTCTCCTATGCGACAATCCCTATCTGGTCTGAGAG
GATGACCCCCCCCACTGTAACTGTGACACGGTCCCCACTCCTACGGGGGGCGGCAGTGGG
GAATATTGCGCAATGGGCGCAAGCCTGATGCACCCCTGCCCCGTGTATAAAAAAAGCCTT
CTGGTTGTAAAGTACTTTCTCCGAGGAGGAAAGCGTTGTGGTTAATAACCCCACTGATTG
ACATTTCTCTCAGAAGAAGCACCGGCTAACTCCNTGCCAGCAGCCGCGGTAATACGGAGG
GTGCAAGCGTTAATCGGAATTACTGGGCGTAAAGCGCACGCAGGCGGTCTGTCAAGTCGG
ATGTGAAATCCCCGGGCTCAACCTGGGAACTGCATTCGAAACTGGCAGGCTAGAGTCTTG
TAGAGGGGGGTAGAATTCCAGGTGTAGCGGTGAAATGCGTAGAGATCTGGAGGAATACCG
GTGGCGAAGGCGGCCCCCTGGACAAAGACTGACGCTCAGGTGCGAAAGCGTGGGGAGCAA
ACAGGATTAGATACCCTGGTAGTCCACGCCGTAAACGATGTCGACTTGGAGGTTGTTCCC
TTGAGGAGTGGCTTCCGGAGCTAACGCGTTAAGTCGACCGCCTGGGGAGTACGGCCGCAA
GGTTAAAACTCAAATGAATTGACGGGGGCCCGCACAAGCGGTGGAGCATGTGGTTTAATT
CGATGCAACGCGAAGAACCTTACCTACTCTTGACATCCAGAGAATTCGCTAGAGATACCT
TAGTGCCTTCGGGAACTGTGAGACAGGTGCTGCATGGCTGTCGTCAGCTCGTGTTGTGAA
ATGTTGGGTTAAGTCCCGCAACGAGCGCAACCCTTATCCTTTGTTGCCAGCGGTTCGGCC
GGGAACTCAAAGGAGACTGCCAGTGATAAACTGGAGGAAGGTGGGGATGACGTCAAGTCA
TCATGGCCCTTACGAGTAGGGCTACACACGTGCTACAATGGCGCATACAAAGAGAAGCGA
CCTCGCGAGAGCAAGCGGACCTCATAAAGTGCGTCGTAGTCCGGATCGGAGTCTGCAACT
CGACTCCGTGAAGTCGGAATCGCTAGTAATCGTAGATCAGAATGCTACGGTGAATACGTT
CCCGGGCCTTGTACACACCGCCCGTCACACCATGGGAGTGGGTTGCAAAAGAAGTAGGTA
GCTTAACCTTCGGGAGGGCGCT
