# Supplementary material for: Naturally-associated bacteria modulate Orsay virus infection of Caenorhabditis elegans
Source: PLoS Pathog. 2024 Jan 17;20(1):e1011947. doi: 10.1371/journal.ppat.1011947 (PMC10824439; doi:10.1371/journal.ppat.1011947)
Supplement: S2 File — (XLSX) [file ppat.1011947.s011.xlsx]

## Sheet: FIG 1
Strain	Average_relative_proportion	Standard_deviation
BH3	1.24561	0.0632553
BIGb0102	1.37755	0.0306122
BIGb0106	0.263158	0.0723352
BIGb0116	0.00584795	0.010129
BIGb0138	0.0867347	0.057948
BIGb0149	0.341837	0.0318622
BIGb0152	2.45708	0.490073
BIGb0156	0.122449	0.107143
BIGb0165	0.00731996	0.0126785
BIGb0170	0.0994152	0.0267987
BIGb0172	1.54386	0.0350877
BIGb0188	0.107143	0.055187
BIGb0204	0.0460477	0.013405
BIGb0206	0.0072323	0.0125267
BIGb0215	0.00510204	0.00883699
BIGb0232	0	0
BIGb0234	0.0999852	0.136709
BIGb0236	0.857143	0.026511
BIGb0267	0.0816327	0.101913
BIGb0273	0.653061	0.061859
BIGb0359	0.0153061	0.0153061
BIGb0383	0.00510204	0.00883699
BIGb0393	1.46784	0.0506448
BIGb0399	0	0
BIGb0408	0.127551	0.0690191
BIGb0435	0.586735	0.130177
BIGb0473	0	0
BIGb0477	0.239796	0.159311
BIGb0494	0.024903	0.0431332
BIGb0525	0.0204082	0.0233805
BIGb0552	0.0204082	0.0233805
BIGb0611	0.00510204	0.00883699
CEent1	0.25731	0.136271
JUb10	0.60221	0.115098
JUb102	0.818713	0.102798
JUb11	0.458564	0.16408
JUb115	0.204678	0.06642
JUb13	0.298343	0.115098
JUb134	0.80117	0.422633
JUb18	0.22807	0.0526316
JUb19	0.0409357	0.0365205
JUb20	0.0204082	0.017674
JUb202	0.51462	0.223526
JUb21	0.081848	0.0531918
JUb230	0.578947	0.0632553
JUb276	0.122807	0.0764719
JUb28	0	0
JUb3	0.651934	0.0546933
JUb34	0.173469	0.0785449
JUb39	0.765306	0.140283
JUb44	0.0292398	0.010129
JUb45	0.382653	0.055187
JUb52	0	0
JUb53	0.00510204	0.00883699
JUb54	0.356725	0.147132
JUb56	0.134503	0.0441511
JUb58	1.34503	0.082909
JUb65	0.0701754	0.0350877
JUb66	0.397661	0.21439
JUb68	0.423747	0.298197
JUb7	0	0
JUb78	0.0175439	0.0175439
JUb8	0.790816	0.315296
JUb85	0.0760234	0.010129
JUb87	0.859649	0.109561
JUb89	0.128655	0.0865418
JUb96	0.321637	0.096624
MSPm1	0.210526	0.0877193
MYb10	0.0526316	0.0175439
MYb11	0.0877193	0.0632553
MYb71	0.695906	0.0441511
OP50	1	0.0865532

## Sheet: FIG 2A
Bact	Class	Day	Host	Reporter	Positives	Total	Proportion	Experiment
OP50	Escherichia	72 hpi	ERT54	pals-5p:GFP	8	107	0.0747664	1
OP50	Escherichia	72 hpi	ERT54	pals-5p:GFP	9	101	0.0891089	1
OP50	Escherichia	72 hpi	ERT54	pals-5p:GFP	52	132	0.393939	1
OP50	Escherichia	72 hpi	ERT54	pals-5p:GFP	24	116	0.206897	1
OP50	Escherichia	72 hpi	ERT54	pals-5p:GFP	17	121	0.140496	1
OP50	Escherichia	72 hpi	ERT54	pals-5p:GFP	25	136	0.183824	1
OP50	Escherichia	72 hpi	ERT54	pals-5p:GFP	16	83	0.192771	1
OP50	Escherichia	72 hpi	ERT54	pals-5p:GFP	4	68	0.0588235	1
OP50	Escherichia	72 hpi	ERT54	pals-5p:GFP	12	97	0.123711	1
BIGb0172	Comamonas	72 hpi	ERT54	pals-5p:GFP	53	120	0.441667	1
BIGb0172	Comamonas	72 hpi	ERT54	pals-5p:GFP	37	81	0.45679	1
BIGb0172	Comamonas	72 hpi	ERT54	pals-5p:GFP	40	84	0.47619	1
BIGb0172	Comamonas	72 hpi	ERT54	pals-5p:GFP	52	124	0.419355	1
BIGb0172	Comamonas	72 hpi	ERT54	pals-5p:GFP	29	93	0.311828	1
BIGb0172	Comamonas	72 hpi	ERT54	pals-5p:GFP	32	94	0.340426	1
BIGb0172	Comamonas	72 hpi	ERT54	pals-5p:GFP	25	66	0.378788	1
BIGb0172	Comamonas	72 hpi	ERT54	pals-5p:GFP	36	81	0.444444	1
BIGb0172	Comamonas	72 hpi	ERT54	pals-5p:GFP	21	63	0.333333	1
BIGb0102	Acinetobacter	72 hpi	ERT54	pals-5p:GFP	70	132	0.530303	1
BIGb0102	Acinetobacter	72 hpi	ERT54	pals-5p:GFP	64	122	0.52459	1
BIGb0102	Acinetobacter	72 hpi	ERT54	pals-5p:GFP	62	110	0.563636	1
BIGb0102	Acinetobacter	72 hpi	ERT54	pals-5p:GFP	66	105	0.628571	1
BIGb0102	Acinetobacter	72 hpi	ERT54	pals-5p:GFP	46	73	0.630137	1
BIGb0102	Acinetobacter	72 hpi	ERT54	pals-5p:GFP	39	92	0.423913	1
BIGb0102	Acinetobacter	72 hpi	ERT54	pals-5p:GFP	30	61	0.491803	1
BIGb0102	Acinetobacter	72 hpi	ERT54	pals-5p:GFP	33	67	0.492537	1
BIGb0102	Acinetobacter	72 hpi	ERT54	pals-5p:GFP	36	69	0.521739	1
OP50	Escherichia	72 hpi	ERT54	FISH vRNA	5	61	0.0819672	1
OP50	Escherichia	72 hpi	ERT54	FISH vRNA	5	75	0.0666667	1
OP50	Escherichia	72 hpi	ERT54	FISH vRNA	0	17	0	1
BIGb0172	Comamonas	72 hpi	ERT54	FISH vRNA	3	74	0.0405405	1
BIGb0172	Comamonas	72 hpi	ERT54	FISH vRNA	3	93	0.0322581	1
BIGb0172	Comamonas	72 hpi	ERT54	FISH vRNA	0	48	0	1
BIGb0102	Acinetobacter	72 hpi	ERT54	FISH vRNA	11	52	0.211538	1
BIGb0102	Acinetobacter	72 hpi	ERT54	FISH vRNA	9	57	0.157895	1
BIGb0102	Acinetobacter	72 hpi	ERT54	FISH vRNA	2	17	0.117647	1
OP50	Escherichia	72 hpi	ERT54	FISH vRNA	36	305	0.118033	2
OP50	Escherichia	72 hpi	ERT54	FISH vRNA	18	213	0.084507	2
OP50	Escherichia	72 hpi	ERT54	FISH vRNA	32	330	0.0969697	2
BIGb0172	Comamonas	72 hpi	ERT54	FISH vRNA	22	305	0.0721311	2
BIGb0172	Comamonas	72 hpi	ERT54	FISH vRNA	10	177	0.0564972	2
BIGb0172	Comamonas	72 hpi	ERT54	FISH vRNA	34	358	0.0949721	2
BIGb0102	Acinetobacter	72 hpi	ERT54	FISH vRNA	25	200	0.125	2
BIGb0102	Acinetobacter	72 hpi	ERT54	FISH vRNA	28	145	0.193103	2
BIGb0102	Acinetobacter	72 hpi	ERT54	FISH vRNA	35	287	0.121951	2

## Sheet: FIG 2B
Strain	Class	Postives	Total	Proportion	Host	Reporter	Experiment
OP50	Escherichia	115	375	0.306667	ERT54	pals-5p:GFP	1
OP50	Escherichia	202	435	0.464368	ERT54	pals-5p:GFP	1
OP50	Escherichia	78	390	0.2	ERT54	pals-5p:GFP	1
JUb44	Chryseobacterium	2	450	0.00444444	ERT54	pals-5p:GFP	1
JUb44	Chryseobacterium	1	432	0.00231482	ERT54	pals-5p:GFP	1
JUb44	Chryseobacterium	0	418	0	ERT54	pals-5p:GFP	1
JUb276	Lelliottia	2	416	0.00480769	ERT54	pals-5p:GFP	1
JUb276	Lelliottia	6	430	0.0139535	ERT54	pals-5p:GFP	1
JUb276	Lelliottia	3	398	0.00753769	ERT54	pals-5p:GFP	1
OP50	Escherichia	62	271	0.228782	ERT54	FISH vRNA	1
OP50	Escherichia	49	213	0.230047	ERT54	FISH vRNA	1
JUb44	Chryseobacterium	0	137	0	ERT54	FISH vRNA	1
JUb44	Chryseobacterium	0	115	0	ERT54	FISH vRNA	1
JUb276	Lelliottia	0	155	0	ERT54	FISH vRNA	1
JUb276	Lelliottia	0	140	0	ERT54	FISH vRNA	1
OP50	Escherichia	57	100	0.57	ERT54	pals-5p:GFP	2
OP50	Escherichia	55	100	0.55	ERT54	pals-5p:GFP	2
OP50	Escherichia	61	100	0.61	ERT54	pals-5p:GFP	2
JUb44	Chryseobacterium	4	100	0.04	ERT54	pals-5p:GFP	2
JUb44	Chryseobacterium	2	100	0.02	ERT54	pals-5p:GFP	2
JUb44	Chryseobacterium	7	100	0.07	ERT54	pals-5p:GFP	2
JUb276	Lelliottia	4	100	0.04	ERT54	pals-5p:GFP	2
JUb276	Lelliottia	9	100	0.09	ERT54	pals-5p:GFP	2
JUb276	Lelliottia	8	100	0.08	ERT54	pals-5p:GFP	2
OP50	Escherichia	16	100	0.16	ERT54	FISH vRNA	2
OP50	Escherichia	12	100	0.12	ERT54	FISH vRNA	2
OP50	Escherichia	13	100	0.13	ERT54	FISH vRNA	2
JUb44	Chryseobacterium	1	100	0.01	ERT54	FISH vRNA	2
JUb44	Chryseobacterium	0	100	0	ERT54	FISH vRNA	2
JUb44	Chryseobacterium	1	100	0.01	ERT54	FISH vRNA	2
JUb276	Lelliottia	0	100	0	ERT54	FISH vRNA	2
JUb276	Lelliottia	0	100	0	ERT54	FISH vRNA	2
JUb276	Lelliottia	0	100	0	ERT54	FISH vRNA	2
BIGb0116	Sphingobacterium	0	502	0	ERT54	pals-5p:GFP	1
BIGb0116	Sphingobacterium	0	491	0	ERT54	pals-5p:GFP	1
BIGb0116	Sphingobacterium	0	510	0	ERT54	pals-5p:GFP	1
BIGb0116	Sphingobacterium	0	249	0	ERT54	FISH vRNA	1
BIGb0116	Sphingobacterium	0	176	0	ERT54	FISH vRNA	1
BIGb0116	Sphingobacterium	2	100	0.02	ERT54	pals-5p:GFP	2
BIGb0116	Sphingobacterium	2	100	0.02	ERT54	pals-5p:GFP	2
BIGb0116	Sphingobacterium	0	100	0	ERT54	pals-5p:GFP	2
BIGb0116	Sphingobacterium	0	100	0	ERT54	FISH vRNA	2
BIGb0116	Sphingobacterium	1	100	0.01	ERT54	FISH vRNA	2
BIGb0116	Sphingobacterium	0	100	0	ERT54	FISH vRNA	2

## Sheet: FIG 2C
Strain	Class	Positives	Total	Proportion	Host	Reporter	Experiment
OP50	Escherichia	2	98	0.0204082	ERT54	pals-5p::GFP	1
OP50	Escherichia	2	85	0.0235294	ERT54	pals-5p::GFP	1
OP50	Escherichia	1	95	0.0105263	ERT54	pals-5p::GFP	1
BIGb0172	Comamonas	27	102	0.264706	ERT54	pals-5p::GFP	1
BIGb0172	Comamonas	19	103	0.184466	ERT54	pals-5p::GFP	1
BIGb0172	Comamonas	27	92	0.293478	ERT54	pals-5p::GFP	1
BIGb0102	Acinetobacter	37	95	0.389474	ERT54	pals-5p::GFP	1
BIGb0102	Acinetobacter	43	107	0.401869	ERT54	pals-5p::GFP	1
BIGb0102	Acinetobacter	35	115	0.304348	ERT54	pals-5p::GFP	1
OP50	Escherichia	3	125	0.024	ERT71	F26F2.1p::GFP	1
OP50	Escherichia	1	87	0.0114943	ERT71	F26F2.1p::GFP	1
OP50	Escherichia	2	95	0.0210526	ERT71	F26F2.1p::GFP	1
BIGb0172	Comamonas	23	120	0.191667	ERT71	F26F2.1p::GFP	1
BIGb0172	Comamonas	45	156	0.288462	ERT71	F26F2.1p::GFP	1
BIGb0172	Comamonas	37	133	0.278195	ERT71	F26F2.1p::GFP	1
BIGb0102	Acinetobacter	41	118	0.347458	ERT71	F26F2.1p::GFP	1
BIGb0102	Acinetobacter	49	109	0.449541	ERT71	F26F2.1p::GFP	1
BIGb0102	Acinetobacter	46	119	0.386555	ERT71	F26F2.1p::GFP	1
OP50	Escherichia	7	193	0.0362694	SX2755	sdz-6p::GFP	1
OP50	Escherichia	5	206	0.0242718	SX2755	sdz-6p::GFP	1
OP50	Escherichia	7	180	0.0388889	SX2755	sdz-6p::GFP	1
BIGb0172	Comamonas	11	206	0.0533981	SX2755	sdz-6p::GFP	1
BIGb0172	Comamonas	10	190	0.0526316	SX2755	sdz-6p::GFP	1
BIGb0172	Comamonas	9	198	0.0454545	SX2755	sdz-6p::GFP	1
BIGb0102	Acinetobacter	35	203	0.172414	SX2755	sdz-6p::GFP	1
BIGb0102	Acinetobacter	38	212	0.179245	SX2755	sdz-6p::GFP	1
BIGb0102	Acinetobacter	49	237	0.206751	SX2755	sdz-6p::GFP	1
OP50	Escherichia	4	117	0.034188	ERT54	pals-5p::GFP	2
OP50	Escherichia	8	122	0.0655738	ERT54	pals-5p::GFP	2
OP50	Escherichia	5	124	0.0403226	ERT54	pals-5p::GFP	2
BIGb0172	Comamonas	34	141	0.241135	ERT54	pals-5p::GFP	2
BIGb0172	Comamonas	33	147	0.22449	ERT54	pals-5p::GFP	2
BIGb0172	Comamonas	33	154	0.214286	ERT54	pals-5p::GFP	2
BIGb0102	Acinetobacter	57	132	0.431818	ERT54	pals-5p::GFP	2
BIGb0102	Acinetobacter	63	152	0.414474	ERT54	pals-5p::GFP	2
BIGb0102	Acinetobacter	51	154	0.331169	ERT54	pals-5p::GFP	2
OP50	Escherichia	10	135	0.0740741	ERT71	F26F2.1p::GFP	2
OP50	Escherichia	10	139	0.0719424	ERT71	F26F2.1p::GFP	2
OP50	Escherichia	4	129	0.0310078	ERT71	F26F2.1p::GFP	2
BIGb0172	Comamonas	16	149	0.107383	ERT71	F26F2.1p::GFP	2
BIGb0172	Comamonas	19	138	0.137681	ERT71	F26F2.1p::GFP	2
BIGb0172	Comamonas	18	152	0.118421	ERT71	F26F2.1p::GFP	2
BIGb0102	Acinetobacter	48	127	0.377953	ERT71	F26F2.1p::GFP	2
BIGb0102	Acinetobacter	55	132	0.416667	ERT71	F26F2.1p::GFP	2
BIGb0102	Acinetobacter	50	161	0.310559	ERT71	F26F2.1p::GFP	2
OP50	Escherichia	5	193	0.0259067	SX2755	sdz-6p::GFP	2
OP50	Escherichia	8	253	0.0316206	SX2755	sdz-6p::GFP	2
OP50	Escherichia	3	161	0.0186335	SX2755	sdz-6p::GFP	2
BIGb0172	Comamonas	8	159	0.0503145	SX2755	sdz-6p::GFP	2
BIGb0172	Comamonas	15	185	0.0810811	SX2755	sdz-6p::GFP	2
BIGb0172	Comamonas	13	228	0.0570175	SX2755	sdz-6p::GFP	2
BIGb0102	Acinetobacter	42	160	0.2625	SX2755	sdz-6p::GFP	2
BIGb0102	Acinetobacter	28	164	0.170732	SX2755	sdz-6p::GFP	2
BIGb0102	Acinetobacter	8	130	0.0615385	SX2755	sdz-6p::GFP	2
OP50	Escherichia	28	177	0.158192	ERT54	pals-5p::GFP	3
OP50	Escherichia	30	204	0.147059	ERT54	pals-5p::GFP	3
OP50	Escherichia	18	52	0.346154	ERT54	pals-5p::GFP	3
BIGb0172	Comamonas	77	192	0.401042	ERT54	pals-5p::GFP	3
BIGb0172	Comamonas	58	176	0.329545	ERT54	pals-5p::GFP	3
BIGb0172	Comamonas	63	202	0.311881	ERT54	pals-5p::GFP	3
BIGb0102	Acinetobacter	130	197	0.659898	ERT54	pals-5p::GFP	3
BIGb0102	Acinetobacter	104	200	0.52	ERT54	pals-5p::GFP	3
BIGb0102	Acinetobacter	81	180	0.45	ERT54	pals-5p::GFP	3
OP50	Escherichia	7	200	0.035	ERT71	F26F2.1p::GFP	3
OP50	Escherichia	8	176	0.0454545	ERT71	F26F2.1p::GFP	3
OP50	Escherichia	6	162	0.037037	ERT71	F26F2.1p::GFP	3
BIGb0172	Comamonas	32	147	0.217687	ERT71	F26F2.1p::GFP	3
BIGb0172	Comamonas	26	139	0.18705	ERT71	F26F2.1p::GFP	3
BIGb0172	Comamonas	37	159	0.232704	ERT71	F26F2.1p::GFP	3
BIGb0102	Acinetobacter	86	194	0.443299	ERT71	F26F2.1p::GFP	3
BIGb0102	Acinetobacter	155	262	0.591603	ERT71	F26F2.1p::GFP	3
BIGb0102	Acinetobacter	154	210	0.733333	ERT71	F26F2.1p::GFP	3
OP50	Escherichia	11	184	0.0597826	SX2755	sdz-6p::GFP	3
OP50	Escherichia	21	244	0.0860656	SX2755	sdz-6p::GFP	3
OP50	Escherichia	20	243	0.0823045	SX2755	sdz-6p::GFP	3
BIGb0172	Comamonas	81	352	0.230114	SX2755	sdz-6p::GFP	3
BIGb0172	Comamonas	74	312	0.237179	SX2755	sdz-6p::GFP	3
BIGb0172	Comamonas	71	367	0.19346	SX2755	sdz-6p::GFP	3
BIGb0102	Acinetobacter	42	240	0.175	SX2755	sdz-6p::GFP	3
BIGb0102	Acinetobacter	2	370	0.00540541	SX2755	sdz-6p::GFP	3
BIGb0102	Acinetobacter	76	362	0.209945	SX2755	sdz-6p::GFP	3

## Sheet: FIG 2D
Strain	Taxa	Plate	Value	Host	Reporter	Day
OP50	Escherichia	A1	28	ERT54	pals-5p::GFP	72 hpi
OP50	Escherichia	A2	30	ERT54	pals-5p::GFP	72 hpi
OP50	Escherichia	B1	19	ERT54	pals-5p::GFP	72 hpi
OP50	Escherichia	B2	29	ERT54	pals-5p::GFP	72 hpi
OP50	Escherichia	C1	20	ERT54	pals-5p::GFP	72 hpi
OP50	Escherichia	C2	24	ERT54	pals-5p::GFP	72 hpi
BIGb0172	Comamonas	A1	25	ERT54	pals-5p::GFP	72 hpi
BIGb0172	Comamonas	A2	35	ERT54	pals-5p::GFP	72 hpi
BIGb0172	Comamonas	B1	39	ERT54	pals-5p::GFP	72 hpi
BIGb0172	Comamonas	B2	30	ERT54	pals-5p::GFP	72 hpi
BIGb0172	Comamonas	C1	32	ERT54	pals-5p::GFP	72 hpi
BIGb0172	Comamonas	C2	34	ERT54	pals-5p::GFP	72 hpi
JUb44	Chryseobacterium	A1	0	ERT54	pals-5p::GFP	72 hpi
JUb44	Chryseobacterium	A2	0	ERT54	pals-5p::GFP	72 hpi
JUb44	Chryseobacterium	B1	0	ERT54	pals-5p::GFP	72 hpi
JUb44	Chryseobacterium	B2	0	ERT54	pals-5p::GFP	72 hpi
JUb44	Chryseobacterium	C1	1	ERT54	pals-5p::GFP	72 hpi
JUb44	Chryseobacterium	C2	0	ERT54	pals-5p::GFP	72 hpi
BIGb0102	Acinetobacter	A1	54	ERT54	pals-5p::GFP	72 hpi
BIGb0102	Acinetobacter	A2	50	ERT54	pals-5p::GFP	72 hpi
BIGb0102	Acinetobacter	B1	52	ERT54	pals-5p::GFP	72 hpi
BIGb0102	Acinetobacter	B2	44	ERT54	pals-5p::GFP	72 hpi
BIGb0102	Acinetobacter	C1	49	ERT54	pals-5p::GFP	72 hpi
BIGb0102	Acinetobacter	C2	50	ERT54	pals-5p::GFP	72 hpi
BIGb0116	Sphingobacterium	A1	2	ERT54	pals-5p::GFP	72 hpi
BIGb0116	Sphingobacterium	A2	1	ERT54	pals-5p::GFP	72 hpi
BIGb0116	Sphingobacterium	B1	0	ERT54	pals-5p::GFP	72 hpi
BIGb0116	Sphingobacterium	B2	0	ERT54	pals-5p::GFP	72 hpi
BIGb0116	Sphingobacterium	C1	0	ERT54	pals-5p::GFP	72 hpi
BIGb0116	Sphingobacterium	C2	1	ERT54	pals-5p::GFP	72 hpi
JUb276	Lelliottia	A1	0	ERT54	pals-5p::GFP	72 hpi
JUb276	Lelliottia	A2	0	ERT54	pals-5p::GFP	72 hpi
JUb276	Lelliottia	B1	0	ERT54	pals-5p::GFP	72 hpi
JUb276	Lelliottia	B2	1	ERT54	pals-5p::GFP	72 hpi
JUb276	Lelliottia	C1	2	ERT54	pals-5p::GFP	72 hpi
JUb276	Lelliottia	C2	0	ERT54	pals-5p::GFP	72 hpi
OP50	Escherichia	A	258000000	ERT54	RT-qPCR	72 hpi
OP50	Escherichia	B	43700000	ERT54	RT-qPCR	72 hpi
OP50	Escherichia	C	128000000	ERT54	RT-qPCR	72 hpi
BIGb0172	Comamonas	A	1870000	ERT54	RT-qPCR	72 hpi
BIGb0172	Comamonas	B	14100000	ERT54	RT-qPCR	72 hpi
BIGb0172	Comamonas	C	7550000	ERT54	RT-qPCR	72 hpi
JUb44	Chryseobacterium	A	1670000	ERT54	RT-qPCR	72 hpi
JUb44	Chryseobacterium	B	98.5	ERT54	RT-qPCR	72 hpi
JUb44	Chryseobacterium	C	947	ERT54	RT-qPCR	72 hpi
BIGb0102	Acinetobacter	A	300000000	ERT54	RT-qPCR	72 hpi
BIGb0102	Acinetobacter	B	134000000	ERT54	RT-qPCR	72 hpi
BIGb0102	Acinetobacter	C	477000000	ERT54	RT-qPCR	72 hpi
BIGb0116	Sphingobacterium	A	242	ERT54	RT-qPCR	72 hpi
BIGb0116	Sphingobacterium	B	17.8	ERT54	RT-qPCR	72 hpi
BIGb0116	Sphingobacterium	C	608	ERT54	RT-qPCR	72 hpi
JUb276	Lelliottia	A	9.97	ERT54	RT-qPCR	72 hpi
JUb276	Lelliottia	B	22.9	ERT54	RT-qPCR	72 hpi
JUb276	Lelliottia	C	773	ERT54	RT-qPCR	72 hpi

## Sheet: FIG 2E
Strain	Class	Host	Day	Treatment	Postives	Total	Proportion	Reporter
OP50	Escherichia	ERT54	72 hpi	JUv1580	34	100	0.34	pals-5p::GFP
OP50	Escherichia	ERT54	72 hpi	JUv1580	56	100	0.56	pals-5p::GFP
OP50	Escherichia	ERT54	72 hpi	JUv1580	50	100	0.5	pals-5p::GFP
BIGb0172	Comamonas	ERT54	72 hpi	JUv1580	75	100	0.75	pals-5p::GFP
BIGb0172	Comamonas	ERT54	72 hpi	JUv1580	75	100	0.75	pals-5p::GFP
BIGb0172	Comamonas	ERT54	72 hpi	JUv1580	77	100	0.77	pals-5p::GFP
JUb44	Chryseobacterium	ERT54	72 hpi	JUv1580	0	100	0	pals-5p::GFP
JUb44	Chryseobacterium	ERT54	72 hpi	JUv1580	1	100	0.01	pals-5p::GFP
JUb44	Chryseobacterium	ERT54	72 hpi	JUv1580	0	100	0	pals-5p::GFP
BIGb0102	Acinetobacter	ERT54	72 hpi	JUv1580	72	100	0.72	pals-5p::GFP
BIGb0102	Acinetobacter	ERT54	72 hpi	JUv1580	68	100	0.68	pals-5p::GFP
BIGb0102	Acinetobacter	ERT54	72 hpi	JUv1580	82	100	0.82	pals-5p::GFP
JUb276	Lelliottia	ERT54	72 hpi	JUv1580	3	100	0.03	pals-5p::GFP
JUb276	Lelliottia	ERT54	72 hpi	JUv1580	3	100	0.03	pals-5p::GFP
JUb276	Lelliottia	ERT54	72 hpi	JUv1580	2	100	0.02	pals-5p::GFP
OP50	Escherichia	ERT54	72 hpi	JUv2572	60	100	0.6	pals-5p::GFP
OP50	Escherichia	ERT54	72 hpi	JUv2572	68	100	0.68	pals-5p::GFP
OP50	Escherichia	ERT54	72 hpi	JUv2572	59	100	0.59	pals-5p::GFP
BIGb0172	Comamonas	ERT54	72 hpi	JUv2572	86	100	0.86	pals-5p::GFP
BIGb0172	Comamonas	ERT54	72 hpi	JUv2572	89	100	0.89	pals-5p::GFP
BIGb0172	Comamonas	ERT54	72 hpi	JUv2572	89	100	0.89	pals-5p::GFP
JUb44	Chryseobacterium	ERT54	72 hpi	JUv2572	0	100	0	pals-5p::GFP
JUb44	Chryseobacterium	ERT54	72 hpi	JUv2572	0	100	0	pals-5p::GFP
JUb44	Chryseobacterium	ERT54	72 hpi	JUv2572	0	100	0	pals-5p::GFP
BIGb0102	Acinetobacter	ERT54	72 hpi	JUv2572	80	100	0.8	pals-5p::GFP
BIGb0102	Acinetobacter	ERT54	72 hpi	JUv2572	82	100	0.82	pals-5p::GFP
BIGb0102	Acinetobacter	ERT54	72 hpi	JUv2572	82	100	0.82	pals-5p::GFP
JUb276	Lelliottia	ERT54	72 hpi	JUv2572	4	100	0.04	pals-5p::GFP
JUb276	Lelliottia	ERT54	72 hpi	JUv2572	10	100	0.1	pals-5p::GFP
JUb276	Lelliottia	ERT54	72 hpi	JUv2572	2	100	0.02	pals-5p::GFP
BIGb0116	Sphingobacterium	ERT54	72 hpi	JUv1580	0	100	0	pals-5p::GFP
BIGb0116	Sphingobacterium	ERT54	72 hpi	JUv1580	1	100	0.01	pals-5p::GFP
BIGb0116	Sphingobacterium	ERT54	72 hpi	JUv1580	1	100	0.01	pals-5p::GFP
BIGb0116	Sphingobacterium	ERT54	72 hpi	JUv2572	1	100	0.01	pals-5p::GFP
BIGb0116	Sphingobacterium	ERT54	72 hpi	JUv2572	1	100	0.01	pals-5p::GFP
BIGb0116	Sphingobacterium	ERT54	72 hpi	JUv2572	0	100	0	pals-5p::GFP

## Sheet: FIG 2F
Strain	Taxa	Positives	Total	Proportion	Host	Reporter
OP50	Escherichia	63	100	0.63	C. briggsae JU1264	FISH Santeuil virus
OP50	Escherichia	57	100	0.57	C. briggsae JU1264	FISH Santeuil virus
OP50	Escherichia	62	100	0.62	C. briggsae JU1264	FISH Santeuil virus
JUb44	Chryseobacterium	54	100	0.54	C. briggsae JU1264	FISH Santeuil virus
JUb44	Chryseobacterium	61	100	0.61	C. briggsae JU1264	FISH Santeuil virus
JUb44	Chryseobacterium	60	100	0.6	C. briggsae JU1264	FISH Santeuil virus
JUb276	Lelliottia	48	100	0.48	C. briggsae JU1264	FISH Santeuil virus
JUb276	Lelliottia	66	100	0.66	C. briggsae JU1264	FISH Santeuil virus
JUb276	Lelliottia	63	100	0.63	C. briggsae JU1264	FISH Santeuil virus

## Sheet: FIG 3Ai
Strain	Taxa	Total progeny	Experiment
OP50	Escherichia	201	2
OP50	Escherichia	260	2
OP50	Escherichia	199	2
OP50	Escherichia	233	2
OP50	Escherichia	197	2
OP50	Escherichia	190	2
OP50	Escherichia	195	2
OP50	Escherichia	208	2
OP50	Escherichia	187	2
BIGb0172	Comamonas	202	2
BIGb0172	Comamonas	151	2
BIGb0172	Comamonas	170	2
BIGb0172	Comamonas	247	2
BIGb0172	Comamonas	172	2
BIGb0172	Comamonas	152	2
BIGb0172	Comamonas	198	2
BIGb0172	Comamonas	245	2
JUb44	Chryseobacterium	248	2
JUb44	Chryseobacterium	162	2
JUb44	Chryseobacterium	182	2
JUb44	Chryseobacterium	128	2
JUb44	Chryseobacterium	232	2
JUb44	Chryseobacterium	194	2
JUb44	Chryseobacterium	209	2
JUb44	Chryseobacterium	220	2
JUb44	Chryseobacterium	210	2
JUb44	Chryseobacterium	246	2
BIGb0102	Acinetobacter	294	2
BIGb0102	Acinetobacter	293	2
BIGb0102	Acinetobacter	302	2
BIGb0102	Acinetobacter	269	2
BIGb0102	Acinetobacter	252	2
BIGb0102	Acinetobacter	264	2
BIGb0102	Acinetobacter	248	2
BIGb0102	Acinetobacter	246	2
BIGb0102	Acinetobacter	267	2
BIGb0116	Sphingobacterium	141	2
BIGb0116	Sphingobacterium	143	2
BIGb0116	Sphingobacterium	171	2
BIGb0116	Sphingobacterium	138	2
BIGb0116	Sphingobacterium	89	2
BIGb0116	Sphingobacterium	123	2
BIGb0116	Sphingobacterium	123	2
BIGb0116	Sphingobacterium	152	2
BIGb0116	Sphingobacterium	108	2
BIGb0116	Sphingobacterium	129	2
JUb276	Lelliottia	162	2
JUb276	Lelliottia	120	2
JUb276	Lelliottia	127	2
JUb276	Lelliottia	154	2
JUb276	Lelliottia	127	2
JUb276	Lelliottia	172	2
JUb276	Lelliottia	152	2
JUb276	Lelliottia	122	2
OP50	Escherichia	189	1
OP50	Escherichia	185	1
OP50	Escherichia	241	1
OP50	Escherichia	268	1
OP50	Escherichia	227	1
OP50	Escherichia	230	1
BIGb0172	Comamonas	144	1
BIGb0172	Comamonas	165	1
BIGb0172	Comamonas	139	1
BIGb0172	Comamonas	105	1
BIGb0172	Comamonas	196	1
BIGb0172	Comamonas	182	1
JUb44	Chryseobacterium	106	1
JUb44	Chryseobacterium	199	1
JUb44	Chryseobacterium	140	1
JUb44	Chryseobacterium	146	1
JUb44	Chryseobacterium	168	1
JUb44	Chryseobacterium	172	1
BIGb0102	Acinetobacter	266	1
BIGb0102	Acinetobacter	277	1
BIGb0102	Acinetobacter	230	1
BIGb0102	Acinetobacter	226	1
BIGb0102	Acinetobacter	291	1
BIGb0102	Acinetobacter	218	1
BIGb0116	Sphingobacterium	86	1
BIGb0116	Sphingobacterium	62	1
BIGb0116	Sphingobacterium	109	1
BIGb0116	Sphingobacterium	102	1
BIGb0116	Sphingobacterium	123	1
BIGb0116	Sphingobacterium	108	1
JUb276	Lelliottia	139	1
JUb276	Lelliottia	92	1
JUb276	Lelliottia	121	1
JUb276	Lelliottia	105	1
JUb276	Lelliottia	127	1

## Sheet: FIG 3Aii
Strain	Taxa	Day	Progeny	Experiment
OP50	Escherichia	1	0	2
OP50	Escherichia	1	0	2
OP50	Escherichia	1	0	2
OP50	Escherichia	1	0	2
OP50	Escherichia	1	0	2
OP50	Escherichia	1	0	2
OP50	Escherichia	1	0	2
OP50	Escherichia	1	0	2
OP50	Escherichia	1	0	2
BIGb0172	Comamonas	1	0	2
BIGb0172	Comamonas	1	0	2
BIGb0172	Comamonas	1	0	2
BIGb0172	Comamonas	1	0	2
BIGb0172	Comamonas	1	0	2
BIGb0172	Comamonas	1	0	2
BIGb0172	Comamonas	1	0	2
BIGb0172	Comamonas	1	0	2
JUb44	Chryseobacterium	1	0	2
JUb44	Chryseobacterium	1	0	2
JUb44	Chryseobacterium	1	0	2
JUb44	Chryseobacterium	1	0	2
JUb44	Chryseobacterium	1	0	2
JUb44	Chryseobacterium	1	0	2
JUb44	Chryseobacterium	1	0	2
JUb44	Chryseobacterium	1	0	2
JUb44	Chryseobacterium	1	0	2
JUb44	Chryseobacterium	1	0	2
BIGb0102	Acinetobacter	1	0	2
BIGb0102	Acinetobacter	1	0	2
BIGb0102	Acinetobacter	1	0	2
BIGb0102	Acinetobacter	1	0	2
BIGb0102	Acinetobacter	1	0	2
BIGb0102	Acinetobacter	1	0	2
BIGb0102	Acinetobacter	1	0	2
BIGb0102	Acinetobacter	1	0	2
BIGb0102	Acinetobacter	1	0	2
BIGb0116	Sphingobacterium	1	0	2
BIGb0116	Sphingobacterium	1	0	2
BIGb0116	Sphingobacterium	1	0	2
BIGb0116	Sphingobacterium	1	0	2
BIGb0116	Sphingobacterium	1	0	2
BIGb0116	Sphingobacterium	1	0	2
BIGb0116	Sphingobacterium	1	0	2
BIGb0116	Sphingobacterium	1	0	2
BIGb0116	Sphingobacterium	1	0	2
BIGb0116	Sphingobacterium	1	0	2
JUb276	Lelliottia	1	0	2
JUb276	Lelliottia	1	0	2
JUb276	Lelliottia	1	0	2
JUb276	Lelliottia	1	0	2
JUb276	Lelliottia	1	0	2
JUb276	Lelliottia	1	0	2
JUb276	Lelliottia	1	0	2
JUb276	Lelliottia	1	0	2
OP50	Escherichia	2	0	2
OP50	Escherichia	2	0	2
OP50	Escherichia	2	0	2
OP50	Escherichia	2	0	2
OP50	Escherichia	2	0	2
OP50	Escherichia	2	0	2
OP50	Escherichia	2	0	2
OP50	Escherichia	2	0	2
OP50	Escherichia	2	0	2
BIGb0172	Comamonas	2	0	2
BIGb0172	Comamonas	2	0	2
BIGb0172	Comamonas	2	0	2
BIGb0172	Comamonas	2	0	2
BIGb0172	Comamonas	2	0	2
BIGb0172	Comamonas	2	0	2
BIGb0172	Comamonas	2	0	2
BIGb0172	Comamonas	2	0	2
JUb44	Chryseobacterium	2	0	2
JUb44	Chryseobacterium	2	0	2
JUb44	Chryseobacterium	2	0	2
JUb44	Chryseobacterium	2	0	2
JUb44	Chryseobacterium	2	0	2
JUb44	Chryseobacterium	2	0	2
JUb44	Chryseobacterium	2	0	2
JUb44	Chryseobacterium	2	0	2
JUb44	Chryseobacterium	2	0	2
JUb44	Chryseobacterium	2	0	2
BIGb0102	Acinetobacter	2	0	2
BIGb0102	Acinetobacter	2	0	2
BIGb0102	Acinetobacter	2	0	2
BIGb0102	Acinetobacter	2	0	2
BIGb0102	Acinetobacter	2	0	2
BIGb0102	Acinetobacter	2	0	2
BIGb0102	Acinetobacter	2	0	2
BIGb0102	Acinetobacter	2	0	2
BIGb0102	Acinetobacter	2	0	2
BIGb0116	Sphingobacterium	2	0	2
BIGb0116	Sphingobacterium	2	0	2
BIGb0116	Sphingobacterium	2	0	2
BIGb0116	Sphingobacterium	2	0	2
BIGb0116	Sphingobacterium	2	0	2
BIGb0116	Sphingobacterium	2	0	2
BIGb0116	Sphingobacterium	2	0	2
BIGb0116	Sphingobacterium	2	0	2
BIGb0116	Sphingobacterium	2	0	2
BIGb0116	Sphingobacterium	2	0	2
JUb276	Lelliottia	2	0	2
JUb276	Lelliottia	2	0	2
JUb276	Lelliottia	2	0	2
JUb276	Lelliottia	2	0	2
JUb276	Lelliottia	2	0	2
JUb276	Lelliottia	2	0	2
JUb276	Lelliottia	2	0	2
JUb276	Lelliottia	2	0	2
OP50	Escherichia	3	8	2
OP50	Escherichia	3	28	2
OP50	Escherichia	3	12	2
OP50	Escherichia	3	28	2
OP50	Escherichia	3	39	2
OP50	Escherichia	3	22	2
OP50	Escherichia	3	23	2
OP50	Escherichia	3	22	2
OP50	Escherichia	3	19	2
BIGb0172	Comamonas	3	1	2
BIGb0172	Comamonas	3	3	2
BIGb0172	Comamonas	3	10	2
BIGb0172	Comamonas	3	24	2
BIGb0172	Comamonas	3	36	2
BIGb0172	Comamonas	3	0	2
BIGb0172	Comamonas	3	20	2
BIGb0172	Comamonas	3	2	2
JUb44	Chryseobacterium	3	10	2
JUb44	Chryseobacterium	3	9	2
JUb44	Chryseobacterium	3	0	2
JUb44	Chryseobacterium	3	0	2
JUb44	Chryseobacterium	3	7	2
JUb44	Chryseobacterium	3	4	2
JUb44	Chryseobacterium	3	3	2
JUb44	Chryseobacterium	3	0	2
JUb44	Chryseobacterium	3	0	2
JUb44	Chryseobacterium	3	8	2
BIGb0102	Acinetobacter	3	44	2
BIGb0102	Acinetobacter	3	29	2
BIGb0102	Acinetobacter	3	20	2
BIGb0102	Acinetobacter	3	45	2
BIGb0102	Acinetobacter	3	45	2
BIGb0102	Acinetobacter	3	42	2
BIGb0102	Acinetobacter	3	23	2
BIGb0102	Acinetobacter	3	36	2
BIGb0102	Acinetobacter	3	24	2
BIGb0116	Sphingobacterium	3	0	2
BIGb0116	Sphingobacterium	3	0	2
BIGb0116	Sphingobacterium	3	1	2
BIGb0116	Sphingobacterium	3	4	2
BIGb0116	Sphingobacterium	3	0	2
BIGb0116	Sphingobacterium	3	0	2
BIGb0116	Sphingobacterium	3	0	2
BIGb0116	Sphingobacterium	3	0	2
BIGb0116	Sphingobacterium	3	0	2
BIGb0116	Sphingobacterium	3	0	2
JUb276	Lelliottia	3	12	2
JUb276	Lelliottia	3	1	2
JUb276	Lelliottia	3	2	2
JUb276	Lelliottia	3	6	2
JUb276	Lelliottia	3	1	2
JUb276	Lelliottia	3	1	2
JUb276	Lelliottia	3	0	2
JUb276	Lelliottia	3	1	2
OP50	Escherichia	4	103	2
OP50	Escherichia	4	126	2
OP50	Escherichia	4	76	2
OP50	Escherichia	4	94	2
OP50	Escherichia	4	62	2
OP50	Escherichia	4	107	2
OP50	Escherichia	4	92	2
OP50	Escherichia	4	68	2
OP50	Escherichia	4	99	2
BIGb0172	Comamonas	4	69	2
BIGb0172	Comamonas	4	75	2
BIGb0172	Comamonas	4	36	2
BIGb0172	Comamonas	4	109	2
BIGb0172	Comamonas	4	87	2
BIGb0172	Comamonas	4	32	2
BIGb0172	Comamonas	4	79	2
BIGb0172	Comamonas	4	58	2
JUb44	Chryseobacterium	4	77	2
JUb44	Chryseobacterium	4	73	2
JUb44	Chryseobacterium	4	35	2
JUb44	Chryseobacterium	4	37	2
JUb44	Chryseobacterium	4	73	2
JUb44	Chryseobacterium	4	71	2
JUb44	Chryseobacterium	4	80	2
JUb44	Chryseobacterium	4	73	2
JUb44	Chryseobacterium	4	51	2
JUb44	Chryseobacterium	4	86	2
BIGb0102	Acinetobacter	4	150	2
BIGb0102	Acinetobacter	4	136	2
BIGb0102	Acinetobacter	4	138	2
BIGb0102	Acinetobacter	4	125	2
BIGb0102	Acinetobacter	4	143	2
BIGb0102	Acinetobacter	4	128	2
BIGb0102	Acinetobacter	4	139	2
BIGb0102	Acinetobacter	4	149	2
BIGb0102	Acinetobacter	4	141	2
BIGb0116	Sphingobacterium	4	40	2
BIGb0116	Sphingobacterium	4	34	2
BIGb0116	Sphingobacterium	4	32	2
BIGb0116	Sphingobacterium	4	36	2
BIGb0116	Sphingobacterium	4	3	2
BIGb0116	Sphingobacterium	4	44	2
BIGb0116	Sphingobacterium	4	18	2
BIGb0116	Sphingobacterium	4	27	2
BIGb0116	Sphingobacterium	4	19	2
BIGb0116	Sphingobacterium	4	34	2
JUb276	Lelliottia	4	48	2
JUb276	Lelliottia	4	38	2
JUb276	Lelliottia	4	32	2
JUb276	Lelliottia	4	43	2
JUb276	Lelliottia	4	42	2
JUb276	Lelliottia	4	57	2
JUb276	Lelliottia	4	37	2
JUb276	Lelliottia	4	36	2
OP50	Escherichia	5	73	2
OP50	Escherichia	5	85	2
OP50	Escherichia	5	94	2
OP50	Escherichia	5	93	2
OP50	Escherichia	5	91	2
OP50	Escherichia	5	58	2
OP50	Escherichia	5	67	2
OP50	Escherichia	5	100	2
OP50	Escherichia	5	52	2
BIGb0172	Comamonas	5	65	2
BIGb0172	Comamonas	5	30	2
BIGb0172	Comamonas	5	88	2
BIGb0172	Comamonas	5	55	2
BIGb0172	Comamonas	5	12	2
BIGb0172	Comamonas	5	43	2
BIGb0172	Comamonas	5	76	2
BIGb0172	Comamonas	5	105	2
JUb44	Chryseobacterium	5	81	2
JUb44	Chryseobacterium	5	41	2
JUb44	Chryseobacterium	5	105	2
JUb44	Chryseobacterium	5	44	2
JUb44	Chryseobacterium	5	76	2
JUb44	Chryseobacterium	5	56	2
JUb44	Chryseobacterium	5	64	2
JUb44	Chryseobacterium	5	79	2
JUb44	Chryseobacterium	5	86	2
JUb44	Chryseobacterium	5	81	2
BIGb0102	Acinetobacter	5	89	2
BIGb0102	Acinetobacter	5	106	2
BIGb0102	Acinetobacter	5	125	2
BIGb0102	Acinetobacter	5	95	2
BIGb0102	Acinetobacter	5	63	2
BIGb0102	Acinetobacter	5	91	2
BIGb0102	Acinetobacter	5	78	2
BIGb0102	Acinetobacter	5	59	2
BIGb0102	Acinetobacter	5	96	2
BIGb0116	Sphingobacterium	5	53	2
BIGb0116	Sphingobacterium	5	43	2
BIGb0116	Sphingobacterium	5	51	2
BIGb0116	Sphingobacterium	5	49	2
BIGb0116	Sphingobacterium	5	52	2
BIGb0116	Sphingobacterium	5	44	2
BIGb0116	Sphingobacterium	5	47	2
BIGb0116	Sphingobacterium	5	49	2
BIGb0116	Sphingobacterium	5	35	2
BIGb0116	Sphingobacterium	5	43	2
JUb276	Lelliottia	5	54	2
JUb276	Lelliottia	5	50	2
JUb276	Lelliottia	5	37	2
JUb276	Lelliottia	5	54	2
JUb276	Lelliottia	5	47	2
JUb276	Lelliottia	5	58	2
JUb276	Lelliottia	5	57	2
JUb276	Lelliottia	5	52	2
OP50	Escherichia	6	11	2
OP50	Escherichia	6	19	2
OP50	Escherichia	6	14	2
OP50	Escherichia	6	7	2
OP50	Escherichia	6	5	2
OP50	Escherichia	6	3	2
OP50	Escherichia	6	13	2
OP50	Escherichia	6	18	2
OP50	Escherichia	6	16	2
BIGb0172	Comamonas	6	22	2
BIGb0172	Comamonas	6	41	2
BIGb0172	Comamonas	6	36	2
BIGb0172	Comamonas	6	45	2
BIGb0172	Comamonas	6	36	2
BIGb0172	Comamonas	6	76	2
BIGb0172	Comamonas	6	21	2
BIGb0172	Comamonas	6	57	2
JUb44	Chryseobacterium	6	60	2
JUb44	Chryseobacterium	6	31	2
JUb44	Chryseobacterium	6	33	2
JUb44	Chryseobacterium	6	27	2
JUb44	Chryseobacterium	6	50	2
JUb44	Chryseobacterium	6	43	2
JUb44	Chryseobacterium	6	35	2
JUb44	Chryseobacterium	6	41	2
JUb44	Chryseobacterium	6	45	2
JUb44	Chryseobacterium	6	49	2
BIGb0102	Acinetobacter	6	10	2
BIGb0102	Acinetobacter	6	19	2
BIGb0102	Acinetobacter	6	18	2
BIGb0102	Acinetobacter	6	3	2
BIGb0102	Acinetobacter	6	1	2
BIGb0102	Acinetobacter	6	3	2
BIGb0102	Acinetobacter	6	7	2
BIGb0102	Acinetobacter	6	2	2
BIGb0102	Acinetobacter	6	6	2
BIGb0116	Sphingobacterium	6	30	2
BIGb0116	Sphingobacterium	6	35	2
BIGb0116	Sphingobacterium	6	39	2
BIGb0116	Sphingobacterium	6	29	2
BIGb0116	Sphingobacterium	6	21	2
BIGb0116	Sphingobacterium	6	18	2
BIGb0116	Sphingobacterium	6	34	2
BIGb0116	Sphingobacterium	6	38	2
BIGb0116	Sphingobacterium	6	29	2
BIGb0116	Sphingobacterium	6	34	2
JUb276	Lelliottia	6	32	2
JUb276	Lelliottia	6	18	2
JUb276	Lelliottia	6	34	2
JUb276	Lelliottia	6	37	2
JUb276	Lelliottia	6	15	2
JUb276	Lelliottia	6	36	2
JUb276	Lelliottia	6	30	2
JUb276	Lelliottia	6	30	2
OP50	Escherichia	7	4	2
OP50	Escherichia	7	1	2
OP50	Escherichia	7	1	2
OP50	Escherichia	7	7	2
OP50	Escherichia	7	0	2
OP50	Escherichia	7	0	2
OP50	Escherichia	7	0	2
OP50	Escherichia	7	0	2
OP50	Escherichia	7	1	2
BIGb0172	Comamonas	7	24	2
BIGb0172	Comamonas	7	2	2
BIGb0172	Comamonas	7	0	2
BIGb0172	Comamonas	7	14	2
BIGb0172	Comamonas	7	1	2
BIGb0172	Comamonas	7	1	2
BIGb0172	Comamonas	7	2	2
BIGb0172	Comamonas	7	23	2
JUb44	Chryseobacterium	7	12	2
JUb44	Chryseobacterium	7	5	2
JUb44	Chryseobacterium	7	4	2
JUb44	Chryseobacterium	7	16	2
JUb44	Chryseobacterium	7	25	2
JUb44	Chryseobacterium	7	3	2
JUb44	Chryseobacterium	7	22	2
JUb44	Chryseobacterium	7	11	2
JUb44	Chryseobacterium	7	20	2
JUb44	Chryseobacterium	7	14	2
BIGb0102	Acinetobacter	7	1	2
BIGb0102	Acinetobacter	7	2	2
BIGb0102	Acinetobacter	7	1	2
BIGb0102	Acinetobacter	7	1	2
BIGb0102	Acinetobacter	7	0	2
BIGb0102	Acinetobacter	7	0	2
BIGb0102	Acinetobacter	7	1	2
BIGb0102	Acinetobacter	7	0	2
BIGb0102	Acinetobacter	7	0	2
BIGb0116	Sphingobacterium	7	15	2
BIGb0116	Sphingobacterium	7	16	2
BIGb0116	Sphingobacterium	7	26	2
BIGb0116	Sphingobacterium	7	14	2
BIGb0116	Sphingobacterium	7	11	2
BIGb0116	Sphingobacterium	7	11	2
BIGb0116	Sphingobacterium	7	18	2
BIGb0116	Sphingobacterium	7	32	2
BIGb0116	Sphingobacterium	7	22	2
BIGb0116	Sphingobacterium	7	13	2
JUb276	Lelliottia	7	14	2
JUb276	Lelliottia	7	4	2
JUb276	Lelliottia	7	15	2
JUb276	Lelliottia	7	12	2
JUb276	Lelliottia	7	6	2
JUb276	Lelliottia	7	8	2
JUb276	Lelliottia	7	23	2
JUb276	Lelliottia	7	3	2
OP50	Escherichia	8	2	2
OP50	Escherichia	8	1	2
OP50	Escherichia	8	1	2
OP50	Escherichia	8	4	2
OP50	Escherichia	8	0	2
OP50	Escherichia	8	0	2
OP50	Escherichia	8	0	2
OP50	Escherichia	8	0	2
OP50	Escherichia	8	0	2
BIGb0172	Comamonas	8	20	2
BIGb0172	Comamonas	8	0	2
BIGb0172	Comamonas	8	0	2
BIGb0172	Comamonas	8	0	2
BIGb0172	Comamonas	8	0	2
BIGb0172	Comamonas	8	0	2
BIGb0172	Comamonas	8	0	2
BIGb0172	Comamonas	8	0	2
JUb44	Chryseobacterium	8	6	2
JUb44	Chryseobacterium	8	2	2
JUb44	Chryseobacterium	8	3	2
JUb44	Chryseobacterium	8	4	2
JUb44	Chryseobacterium	8	1	2
JUb44	Chryseobacterium	8	11	2
JUb44	Chryseobacterium	8	5	2
JUb44	Chryseobacterium	8	13	2
JUb44	Chryseobacterium	8	7	2
JUb44	Chryseobacterium	8	6	2
BIGb0102	Acinetobacter	8	0	2
BIGb0102	Acinetobacter	8	1	2
BIGb0102	Acinetobacter	8	0	2
BIGb0102	Acinetobacter	8	0	2
BIGb0102	Acinetobacter	8	0	2
BIGb0102	Acinetobacter	8	0	2
BIGb0102	Acinetobacter	8	0	2
BIGb0102	Acinetobacter	8	0	2
BIGb0102	Acinetobacter	8	0	2
BIGb0116	Sphingobacterium	8	3	2
BIGb0116	Sphingobacterium	8	14	2
BIGb0116	Sphingobacterium	8	17	2
BIGb0116	Sphingobacterium	8	2	2
BIGb0116	Sphingobacterium	8	2	2
BIGb0116	Sphingobacterium	8	2	2
BIGb0116	Sphingobacterium	8	4	2
BIGb0116	Sphingobacterium	8	5	2
BIGb0116	Sphingobacterium	8	3	2
BIGb0116	Sphingobacterium	8	3	2
JUb276	Lelliottia	8	2	2
JUb276	Lelliottia	8	7	2
JUb276	Lelliottia	8	7	2
JUb276	Lelliottia	8	2	2
JUb276	Lelliottia	8	10	2
JUb276	Lelliottia	8	9	2
JUb276	Lelliottia	8	4	2
JUb276	Lelliottia	8	0	2
OP50	Escherichia	9	0	2
OP50	Escherichia	9	0	2
OP50	Escherichia	9	1	2
OP50	Escherichia	9	0	2
OP50	Escherichia	9	0	2
OP50	Escherichia	9	0	2
OP50	Escherichia	9	0	2
OP50	Escherichia	9	0	2
OP50	Escherichia	9	0	2
BIGb0172	Comamonas	9	1	2
BIGb0172	Comamonas	9	0	2
BIGb0172	Comamonas	9	0	2
BIGb0172	Comamonas	9	0	2
BIGb0172	Comamonas	9	0	2
BIGb0172	Comamonas	9	0	2
BIGb0172	Comamonas	9	0	2
BIGb0172	Comamonas	9	0	2
JUb44	Chryseobacterium	9	2	2
JUb44	Chryseobacterium	9	1	2
JUb44	Chryseobacterium	9	1	2
JUb44	Chryseobacterium	9	0	2
JUb44	Chryseobacterium	9	0	2
JUb44	Chryseobacterium	9	6	2
JUb44	Chryseobacterium	9	0	2
JUb44	Chryseobacterium	9	3	2
JUb44	Chryseobacterium	9	1	2
JUb44	Chryseobacterium	9	2	2
BIGb0102	Acinetobacter	9	0	2
BIGb0102	Acinetobacter	9	0	2
BIGb0102	Acinetobacter	9	0	2
BIGb0102	Acinetobacter	9	0	2
BIGb0102	Acinetobacter	9	0	2
BIGb0102	Acinetobacter	9	0	2
BIGb0102	Acinetobacter	9	0	2
BIGb0102	Acinetobacter	9	0	2
BIGb0102	Acinetobacter	9	0	2
BIGb0116	Sphingobacterium	9	0	2
BIGb0116	Sphingobacterium	9	1	2
BIGb0116	Sphingobacterium	9	4	2
BIGb0116	Sphingobacterium	9	4	2
BIGb0116	Sphingobacterium	9	0	2
BIGb0116	Sphingobacterium	9	2	2
BIGb0116	Sphingobacterium	9	2	2
BIGb0116	Sphingobacterium	9	1	2
BIGb0116	Sphingobacterium	9	0	2
BIGb0116	Sphingobacterium	9	2	2
JUb276	Lelliottia	9	0	2
JUb276	Lelliottia	9	2	2
JUb276	Lelliottia	9	0	2
JUb276	Lelliottia	9	0	2
JUb276	Lelliottia	9	5	2
JUb276	Lelliottia	9	3	2
JUb276	Lelliottia	9	1	2
JUb276	Lelliottia	9	0	2
OP50	Escherichia	10	0	2
OP50	Escherichia	10	0	2
OP50	Escherichia	10	0	2
OP50	Escherichia	10	0	2
OP50	Escherichia	10	0	2
OP50	Escherichia	10	0	2
OP50	Escherichia	10	0	2
OP50	Escherichia	10	0	2
OP50	Escherichia	10	0	2
BIGb0172	Comamonas	10	0	2
BIGb0172	Comamonas	10	0	2
BIGb0172	Comamonas	10	0	2
BIGb0172	Comamonas	10	0	2
BIGb0172	Comamonas	10	0	2
BIGb0172	Comamonas	10	0	2
BIGb0172	Comamonas	10	0	2
BIGb0172	Comamonas	10	0	2
JUb44	Chryseobacterium	10	0	2
JUb44	Chryseobacterium	10	0	2
JUb44	Chryseobacterium	10	1	2
JUb44	Chryseobacterium	10	0	2
JUb44	Chryseobacterium	10	0	2
JUb44	Chryseobacterium	10	0	2
JUb44	Chryseobacterium	10	0	2
JUb44	Chryseobacterium	10	0	2
JUb44	Chryseobacterium	10	0	2
JUb44	Chryseobacterium	10	0	2
BIGb0102	Acinetobacter	10	0	2
BIGb0102	Acinetobacter	10	0	2
BIGb0102	Acinetobacter	10	0	2
BIGb0102	Acinetobacter	10	0	2
BIGb0102	Acinetobacter	10	0	2
BIGb0102	Acinetobacter	10	0	2
BIGb0102	Acinetobacter	10	0	2
BIGb0102	Acinetobacter	10	0	2
BIGb0102	Acinetobacter	10	0	2
BIGb0116	Sphingobacterium	10	0	2
BIGb0116	Sphingobacterium	10	0	2
BIGb0116	Sphingobacterium	10	1	2
BIGb0116	Sphingobacterium	10	0	2
BIGb0116	Sphingobacterium	10	0	2
BIGb0116	Sphingobacterium	10	2	2
BIGb0116	Sphingobacterium	10	0	2
BIGb0116	Sphingobacterium	10	0	2
BIGb0116	Sphingobacterium	10	0	2
BIGb0116	Sphingobacterium	10	0	2
JUb276	Lelliottia	10	0	2
JUb276	Lelliottia	10	0	2
JUb276	Lelliottia	10	0	2
JUb276	Lelliottia	10	0	2
JUb276	Lelliottia	10	1	2
JUb276	Lelliottia	10	0	2
JUb276	Lelliottia	10	0	2
JUb276	Lelliottia	10	0	2
OP50	Escherichia	1	0	1
OP50	Escherichia	1	0	1
OP50	Escherichia	1	0	1
OP50	Escherichia	1	0	1
OP50	Escherichia	1	0	1
OP50	Escherichia	1	0	1
OP50	Escherichia	1	0	1
OP50	Escherichia	1	0	1
OP50	Escherichia	1	0	1
OP50	Escherichia	1	0	1
OP50	Escherichia	1	0	1
OP50	Escherichia	1	0	1
BIGb0172	Comamonas	1	0	1
BIGb0172	Comamonas	1	0	1
BIGb0172	Comamonas	1	0	1
BIGb0172	Comamonas	1	0	1
BIGb0172	Comamonas	1	0	1
BIGb0172	Comamonas	1	0	1
BIGb0172	Comamonas	1	0	1
BIGb0172	Comamonas	1	0	1
BIGb0172	Comamonas	1	0	1
BIGb0172	Comamonas	1	0	1
BIGb0172	Comamonas	1	0	1
BIGb0172	Comamonas	1	0	1
JUb44	Chryseobacterium	1	0	1
JUb44	Chryseobacterium	1	0	1
JUb44	Chryseobacterium	1	0	1
JUb44	Chryseobacterium	1	0	1
JUb44	Chryseobacterium	1	0	1
JUb44	Chryseobacterium	1	0	1
BIGb0102	Acinetobacter	1	0	1
BIGb0102	Acinetobacter	1	0	1
BIGb0102	Acinetobacter	1	0	1
BIGb0102	Acinetobacter	1	0	1
BIGb0102	Acinetobacter	1	0	1
BIGb0102	Acinetobacter	1	0	1
BIGb0102	Acinetobacter	1	0	1
BIGb0102	Acinetobacter	1	0	1
BIGb0102	Acinetobacter	1	0	1
BIGb0102	Acinetobacter	1	0	1
BIGb0102	Acinetobacter	1	0	1
BIGb0102	Acinetobacter	1	0	1
BIGb0116	Sphingobacterium	1	0	1
BIGb0116	Sphingobacterium	1	0	1
BIGb0116	Sphingobacterium	1	0	1
BIGb0116	Sphingobacterium	1	0	1
BIGb0116	Sphingobacterium	1	0	1
BIGb0116	Sphingobacterium	1	0	1
JUb276	Lelliottia	1		1
JUb276	Lelliottia	1	0	1
JUb276	Lelliottia	1	0	1
JUb276	Lelliottia	1	0	1
JUb276	Lelliottia	1	0	1
JUb276	Lelliottia	1	0	1
OP50	Escherichia	2	0	1
OP50	Escherichia	2	0	1
OP50	Escherichia	2	0	1
OP50	Escherichia	2	0	1
OP50	Escherichia	2	0	1
OP50	Escherichia	2	0	1
OP50	Escherichia	2	0	1
OP50	Escherichia	2	0	1
OP50	Escherichia	2	0	1
OP50	Escherichia	2	0	1
OP50	Escherichia	2	0	1
OP50	Escherichia	2	0	1
BIGb0172	Comamonas	2	0	1
BIGb0172	Comamonas	2	0	1
BIGb0172	Comamonas	2	0	1
BIGb0172	Comamonas	2	0	1
BIGb0172	Comamonas	2	0	1
BIGb0172	Comamonas	2	0	1
BIGb0172	Comamonas	2	0	1
BIGb0172	Comamonas	2	0	1
BIGb0172	Comamonas	2	0	1
BIGb0172	Comamonas	2	0	1
BIGb0172	Comamonas	2	0	1
BIGb0172	Comamonas	2	0	1
JUb44	Chryseobacterium	2	0	1
JUb44	Chryseobacterium	2	0	1
JUb44	Chryseobacterium	2	0	1
JUb44	Chryseobacterium	2	0	1
JUb44	Chryseobacterium	2	0	1
JUb44	Chryseobacterium	2	0	1
BIGb0102	Acinetobacter	2	0	1
BIGb0102	Acinetobacter	2	0	1
BIGb0102	Acinetobacter	2	0	1
BIGb0102	Acinetobacter	2	0	1
BIGb0102	Acinetobacter	2	0	1
BIGb0102	Acinetobacter	2	0	1
BIGb0102	Acinetobacter	2	0	1
BIGb0102	Acinetobacter	2	0	1
BIGb0102	Acinetobacter	2	0	1
BIGb0102	Acinetobacter	2	0	1
BIGb0102	Acinetobacter	2	0	1
BIGb0102	Acinetobacter	2	0	1
BIGb0116	Sphingobacterium	2	0	1
BIGb0116	Sphingobacterium	2	0	1
BIGb0116	Sphingobacterium	2	0	1
BIGb0116	Sphingobacterium	2	0	1
BIGb0116	Sphingobacterium	2	0	1
BIGb0116	Sphingobacterium	2	0	1
JUb276	Lelliottia	2		1
JUb276	Lelliottia	2	0	1
JUb276	Lelliottia	2	0	1
JUb276	Lelliottia	2	0	1
JUb276	Lelliottia	2	0	1
JUb276	Lelliottia	2	0	1
OP50	Escherichia	3	42	1
OP50	Escherichia	3	22	1
OP50	Escherichia	3	50	1
OP50	Escherichia	3	30	1
OP50	Escherichia	3	36	1
OP50	Escherichia	3	46	1
OP50	Escherichia	3	10	1
OP50	Escherichia	3	18	1
OP50	Escherichia	3	43	1
OP50	Escherichia	3	32	1
OP50	Escherichia	3	12	1
OP50	Escherichia	3	43	1
BIGb0172	Comamonas	3	9	1
BIGb0172	Comamonas	3	14	1
BIGb0172	Comamonas	3	10	1
BIGb0172	Comamonas	3	6	1
BIGb0172	Comamonas	3	8	1
BIGb0172	Comamonas	3	5	1
BIGb0172	Comamonas	3	7	1
BIGb0172	Comamonas	3	17	1
BIGb0172	Comamonas	3	8	1
BIGb0172	Comamonas	3	9	1
BIGb0172	Comamonas	3	9	1
BIGb0172	Comamonas	3	32	1
JUb44	Chryseobacterium	3	6	1
JUb44	Chryseobacterium	3	9	1
JUb44	Chryseobacterium	3	4	1
JUb44	Chryseobacterium	3	12	1
JUb44	Chryseobacterium	3	5	1
JUb44	Chryseobacterium	3	3	1
BIGb0102	Acinetobacter	3	40	1
BIGb0102	Acinetobacter	3	71	1
BIGb0102	Acinetobacter	3	60	1
BIGb0102	Acinetobacter	3	37	1
BIGb0102	Acinetobacter	3	65	1
BIGb0102	Acinetobacter	3	80	1
BIGb0102	Acinetobacter	3	41	1
BIGb0102	Acinetobacter	3	40	1
BIGb0102	Acinetobacter	3	68	1
BIGb0102	Acinetobacter	3	65	1
BIGb0102	Acinetobacter	3	61	1
BIGb0102	Acinetobacter	3	68	1
BIGb0116	Sphingobacterium	3	0	1
BIGb0116	Sphingobacterium	3	0	1
BIGb0116	Sphingobacterium	3	0	1
BIGb0116	Sphingobacterium	3	0	1
BIGb0116	Sphingobacterium	3	0	1
BIGb0116	Sphingobacterium	3	0	1
JUb276	Lelliottia	3		1
JUb276	Lelliottia	3	3	1
JUb276	Lelliottia	3	3	1
JUb276	Lelliottia	3	6	1
JUb276	Lelliottia	3	7	1
JUb276	Lelliottia	3	5	1
OP50	Escherichia	4	97	1
OP50	Escherichia	4	123	1
OP50	Escherichia	4	122	1
OP50	Escherichia	4	134	1
OP50	Escherichia	4	124	1
OP50	Escherichia	4	142	1
OP50	Escherichia	4	97	1
OP50	Escherichia	4	91	1
OP50	Escherichia	4	122	1
OP50	Escherichia	4	121	1
OP50	Escherichia	4	104	1
OP50	Escherichia	4	101	1
BIGb0172	Comamonas	4	41	1
BIGb0172	Comamonas	4	27	1
BIGb0172	Comamonas	4	34	1
BIGb0172	Comamonas	4	1	1
BIGb0172	Comamonas	4	67	1
BIGb0172	Comamonas	4	60	1
BIGb0172	Comamonas	4	38	1
BIGb0172	Comamonas	4	40	1
BIGb0172	Comamonas	4	54	1
BIGb0172	Comamonas	4	13	1
BIGb0172	Comamonas	4	63	1
BIGb0172	Comamonas	4	55	1
JUb44	Chryseobacterium	4	45	1
JUb44	Chryseobacterium	4	68	1
JUb44	Chryseobacterium	4	44	1
JUb44	Chryseobacterium	4	66	1
JUb44	Chryseobacterium	4	60	1
JUb44	Chryseobacterium	4	52	1
BIGb0102	Acinetobacter	4	103	1
BIGb0102	Acinetobacter	4	108	1
BIGb0102	Acinetobacter	4	107	1
BIGb0102	Acinetobacter	4	86	1
BIGb0102	Acinetobacter	4	127	1
BIGb0102	Acinetobacter	4	98	1
BIGb0102	Acinetobacter	4	93	1
BIGb0102	Acinetobacter	4	114	1
BIGb0102	Acinetobacter	4	85	1
BIGb0102	Acinetobacter	4	98	1
BIGb0102	Acinetobacter	4	102	1
BIGb0102	Acinetobacter	4	118	1
BIGb0116	Sphingobacterium	4	9	1
BIGb0116	Sphingobacterium	4	0	1
BIGb0116	Sphingobacterium	4	6	1
BIGb0116	Sphingobacterium	4	18	1
BIGb0116	Sphingobacterium	4	6	1
BIGb0116	Sphingobacterium	4	18	1
JUb276	Lelliottia	4		1
JUb276	Lelliottia	4	46	1
JUb276	Lelliottia	4	40	1
JUb276	Lelliottia	4	41	1
JUb276	Lelliottia	4	35	1
JUb276	Lelliottia	4	57	1
OP50	Escherichia	5	34	1
OP50	Escherichia	5	35	1
OP50	Escherichia	5	56	1
OP50	Escherichia	5	93	1
OP50	Escherichia	5	66	1
OP50	Escherichia	5	42	1
OP50	Escherichia	5	82	1
OP50	Escherichia	5	82	1
OP50	Escherichia	5	31	1
OP50	Escherichia	5	23	1
OP50	Escherichia	5	66	1
OP50	Escherichia	5	56	1
BIGb0172	Comamonas	5	32	1
BIGb0172	Comamonas	5	41	1
BIGb0172	Comamonas	5	43	1
BIGb0172	Comamonas	5	3	1
BIGb0172	Comamonas	5	60	1
BIGb0172	Comamonas	5	59	1
BIGb0172	Comamonas	5	33	1
BIGb0172	Comamonas	5	29	1
BIGb0172	Comamonas	5	29	1
BIGb0172	Comamonas	5	13	1
BIGb0172	Comamonas	5	50	1
BIGb0172	Comamonas	5	55	1
JUb44	Chryseobacterium	5	41	1
JUb44	Chryseobacterium	5	73	1
JUb44	Chryseobacterium	5	70	1
JUb44	Chryseobacterium	5	54	1
JUb44	Chryseobacterium	5	81	1
JUb44	Chryseobacterium	5	65	1
BIGb0102	Acinetobacter	5	96	1
BIGb0102	Acinetobacter	5	84	1
BIGb0102	Acinetobacter	5	50	1
BIGb0102	Acinetobacter	5	89	1
BIGb0102	Acinetobacter	5	89	1
BIGb0102	Acinetobacter	5	38	1
BIGb0102	Acinetobacter	5	44	1
BIGb0102	Acinetobacter	5	46	1
BIGb0102	Acinetobacter	5	43	1
BIGb0102	Acinetobacter	5	28	1
BIGb0102	Acinetobacter	5	56	1
BIGb0102	Acinetobacter	5	50	1
BIGb0116	Sphingobacterium	5	26	1
BIGb0116	Sphingobacterium	5	15	1
BIGb0116	Sphingobacterium	5	43	1
BIGb0116	Sphingobacterium	5	24	1
BIGb0116	Sphingobacterium	5	41	1
BIGb0116	Sphingobacterium	5	29	1
JUb276	Lelliottia	5		1
JUb276	Lelliottia	5	29	1
JUb276	Lelliottia	5	25	1
JUb276	Lelliottia	5	44	1
JUb276	Lelliottia	5	39	1
JUb276	Lelliottia	5	50	1
OP50	Escherichia	6	2	1
OP50	Escherichia	6	1	1
OP50	Escherichia	6	4	1
OP50	Escherichia	6	11	1
OP50	Escherichia	6	1	1
OP50	Escherichia	6	0	1
OP50	Escherichia	6	0	1
OP50	Escherichia	6	2	1
OP50	Escherichia	6	1	1
OP50	Escherichia	6	2	1
OP50	Escherichia	6	6	1
OP50	Escherichia	6	12	1
BIGb0172	Comamonas	6	32	1
BIGb0172	Comamonas	6	49	1
BIGb0172	Comamonas	6	39	1
BIGb0172	Comamonas	6	49	1
BIGb0172	Comamonas	6	52	1
BIGb0172	Comamonas	6	33	1
BIGb0172	Comamonas	6	42	1
BIGb0172	Comamonas	6	50	1
BIGb0172	Comamonas	6	42	1
BIGb0172	Comamonas	6	51	1
BIGb0172	Comamonas	6	36	1
BIGb0172	Comamonas	6	13	1
JUb44	Chryseobacterium	6	14	1
JUb44	Chryseobacterium	6	27	1
JUb44	Chryseobacterium	6	19	1
JUb44	Chryseobacterium	6	14	1
JUb44	Chryseobacterium	6	17	1
JUb44	Chryseobacterium	6	28	1
BIGb0102	Acinetobacter	6	19	1
BIGb0102	Acinetobacter	6	6	1
BIGb0102	Acinetobacter	6	9	1
BIGb0102	Acinetobacter	6	13	1
BIGb0102	Acinetobacter	6	7	1
BIGb0102	Acinetobacter	6	2	1
BIGb0102	Acinetobacter	6	57	1
BIGb0102	Acinetobacter	6	9	1
BIGb0102	Acinetobacter	6	27	1
BIGb0102	Acinetobacter	6	7	1
BIGb0102	Acinetobacter	6	10	1
BIGb0102	Acinetobacter	6	7	1
BIGb0116	Sphingobacterium	6	22	1
BIGb0116	Sphingobacterium	6	23	1
BIGb0116	Sphingobacterium	6	25	1
BIGb0116	Sphingobacterium	6	26	1
BIGb0116	Sphingobacterium	6	35	1
BIGb0116	Sphingobacterium	6	20	1
JUb276	Lelliottia	6		1
JUb276	Lelliottia	6	28	1
JUb276	Lelliottia	6	20	1
JUb276	Lelliottia	6	16	1
JUb276	Lelliottia	6	21	1
JUb276	Lelliottia	6	13	1
OP50	Escherichia	7	3	1
OP50	Escherichia	7	3	1
OP50	Escherichia	7	9	1
OP50	Escherichia	7	0	1
OP50	Escherichia	7	0	1
OP50	Escherichia	7	0	1
OP50	Escherichia	7	0	1
OP50	Escherichia	7	3	1
OP50	Escherichia	7	1	1
OP50	Escherichia	7	0	1
OP50	Escherichia	7	19	1
OP50	Escherichia	7	0	1
BIGb0172	Comamonas	7	24	1
BIGb0172	Comamonas	7	32	1
BIGb0172	Comamonas	7	13	1
BIGb0172	Comamonas	7	43	1
BIGb0172	Comamonas	7	8	1
BIGb0172	Comamonas	7	16	1
BIGb0172	Comamonas	7	38	1
BIGb0172	Comamonas	7	44	1
BIGb0172	Comamonas	7	16	1
BIGb0172	Comamonas	7	62	1
BIGb0172	Comamonas	7	8	1
BIGb0172	Comamonas	7	1	1
JUb44	Chryseobacterium	7	0	1
JUb44	Chryseobacterium	7	21	1
JUb44	Chryseobacterium	7	3	1
JUb44	Chryseobacterium	7	0	1
JUb44	Chryseobacterium	7	5	1
JUb44	Chryseobacterium	7	24	1
BIGb0102	Acinetobacter	7	3	1
BIGb0102	Acinetobacter	7	8	1
BIGb0102	Acinetobacter	7	3	1
BIGb0102	Acinetobacter	7	1	1
BIGb0102	Acinetobacter	7	3	1
BIGb0102	Acinetobacter	7	0	1
BIGb0102	Acinetobacter	7	3	1
BIGb0102	Acinetobacter	7	5	1
BIGb0102	Acinetobacter	7	1	1
BIGb0102	Acinetobacter	7	12	1
BIGb0102	Acinetobacter	7	3	1
BIGb0102	Acinetobacter	7	1	1
BIGb0116	Sphingobacterium	7	14	1
BIGb0116	Sphingobacterium	7	20	1
BIGb0116	Sphingobacterium	7	29	1
BIGb0116	Sphingobacterium	7	20	1
BIGb0116	Sphingobacterium	7	30	1
BIGb0116	Sphingobacterium	7	34	1
JUb276	Lelliottia	7		1
JUb276	Lelliottia	7	23	1
JUb276	Lelliottia	7	4	1
JUb276	Lelliottia	7	12	1
JUb276	Lelliottia	7	3	1
JUb276	Lelliottia	7	2	1
OP50	Escherichia	8	8	1
OP50	Escherichia	8	1	1
OP50	Escherichia	8	0	1
OP50	Escherichia	8	0	1
OP50	Escherichia	8	0	1
OP50	Escherichia	8	0	1
OP50	Escherichia	8	0	1
OP50	Escherichia	8	5	1
OP50	Escherichia	8	2	1
OP50	Escherichia	8	0	1
OP50	Escherichia	8	3	1
OP50	Escherichia	8	1	1
BIGb0172	Comamonas	8	2	1
BIGb0172	Comamonas	8	2	1
BIGb0172	Comamonas	8	0	1
BIGb0172	Comamonas	8	2	1
BIGb0172	Comamonas	8	0	1
BIGb0172	Comamonas	8	9	1
BIGb0172	Comamonas	8	1	1
BIGb0172	Comamonas	8	5	1
BIGb0172	Comamonas	8	1	1
BIGb0172	Comamonas	8	2	1
BIGb0172	Comamonas	8	3	1
BIGb0172	Comamonas	8	0	1
JUb44	Chryseobacterium	8	0	1
JUb44	Chryseobacterium	8	0	1
JUb44	Chryseobacterium	8	0	1
JUb44	Chryseobacterium	8	0	1
JUb44	Chryseobacterium	8	0	1
JUb44	Chryseobacterium	8	0	1
BIGb0102	Acinetobacter	8	2	1
BIGb0102	Acinetobacter	8	0	1
BIGb0102	Acinetobacter	8	1	1
BIGb0102	Acinetobacter	8	0	1
BIGb0102	Acinetobacter	8	0	1
BIGb0102	Acinetobacter	8	0	1
BIGb0102	Acinetobacter	8	0	1
BIGb0102	Acinetobacter	8	2	1
BIGb0102	Acinetobacter	8	0	1
BIGb0102	Acinetobacter	8	0	1
BIGb0102	Acinetobacter	8	2	1
BIGb0102	Acinetobacter	8	0	1
BIGb0116	Sphingobacterium	8	11	1
BIGb0116	Sphingobacterium	8	3	1
BIGb0116	Sphingobacterium	8	4	1
BIGb0116	Sphingobacterium	8	10	1
BIGb0116	Sphingobacterium	8	7	1
BIGb0116	Sphingobacterium	8	3	1
JUb276	Lelliottia	8		1
JUb276	Lelliottia	8	8	1
JUb276	Lelliottia	8	0	1
JUb276	Lelliottia	8	2	1
JUb276	Lelliottia	8	0	1
JUb276	Lelliottia	8	0	1
OP50	Escherichia	9	3	1
OP50	Escherichia	9	0	1
OP50	Escherichia	9	0	1
OP50	Escherichia	9	0	1
OP50	Escherichia	9	0	1
OP50	Escherichia	9	0	1
OP50	Escherichia	9	0	1
OP50	Escherichia	9	3	1
OP50	Escherichia	9	0	1
OP50	Escherichia	9	0	1
OP50	Escherichia	9	1	1
OP50	Escherichia	9	0	1
BIGb0172	Comamonas	9	3	1
BIGb0172	Comamonas	9	0	1
BIGb0172	Comamonas	9	0	1
BIGb0172	Comamonas	9	1	1
BIGb0172	Comamonas	9	1	1
BIGb0172	Comamonas	9	0	1
BIGb0172	Comamonas	9	0	1
BIGb0172	Comamonas	9	1	1
BIGb0172	Comamonas	9	0	1
BIGb0172	Comamonas	9	1	1
BIGb0172	Comamonas	9	0	1
BIGb0172	Comamonas	9	0	1
JUb44	Chryseobacterium	9	0	1
JUb44	Chryseobacterium	9	1	1
JUb44	Chryseobacterium	9	0	1
JUb44	Chryseobacterium	9	0	1
JUb44	Chryseobacterium	9	0	1
JUb44	Chryseobacterium	9	0	1
BIGb0102	Acinetobacter	9	3	1
BIGb0102	Acinetobacter	9	0	1
BIGb0102	Acinetobacter	9	0	1
BIGb0102	Acinetobacter	9	0	1
BIGb0102	Acinetobacter	9	0	1
BIGb0102	Acinetobacter	9	0	1
BIGb0102	Acinetobacter	9	0	1
BIGb0102	Acinetobacter	9	0	1
BIGb0102	Acinetobacter	9	0	1
BIGb0102	Acinetobacter	9	0	1
BIGb0102	Acinetobacter	9	0	1
BIGb0102	Acinetobacter	9	0	1
BIGb0116	Sphingobacterium	9	4	1
BIGb0116	Sphingobacterium	9	1	1
BIGb0116	Sphingobacterium	9	1	1
BIGb0116	Sphingobacterium	9	4	1
BIGb0116	Sphingobacterium	9	3	1
BIGb0116	Sphingobacterium	9	3	1
JUb276	Lelliottia	9		1
JUb276	Lelliottia	9	2	1
JUb276	Lelliottia	9	0	1
JUb276	Lelliottia	9	0	1
JUb276	Lelliottia	9	0	1
JUb276	Lelliottia	9	0	1
OP50	Escherichia	10	0	1
OP50	Escherichia	10	0	1
OP50	Escherichia	10	0	1
OP50	Escherichia	10	0	1
OP50	Escherichia	10	0	1
OP50	Escherichia	10	0	1
OP50	Escherichia	10	0	1
OP50	Escherichia	10	0	1
OP50	Escherichia	10	0	1
OP50	Escherichia	10	0	1
OP50	Escherichia	10	0	1
OP50	Escherichia	10	0	1
BIGb0172	Comamonas	10	1	1
BIGb0172	Comamonas	10	0	1
BIGb0172	Comamonas	10	0	1
BIGb0172	Comamonas	10	0	1
BIGb0172	Comamonas	10	0	1
BIGb0172	Comamonas	10	0	1
BIGb0172	Comamonas	10	0	1
BIGb0172	Comamonas	10	0	1
BIGb0172	Comamonas	10	0	1
BIGb0172	Comamonas	10	0	1
BIGb0172	Comamonas	10	0	1
BIGb0172	Comamonas	10	0	1
JUb44	Chryseobacterium	10	0	1
JUb44	Chryseobacterium	10	0	1
JUb44	Chryseobacterium	10	0	1
JUb44	Chryseobacterium	10	0	1
JUb44	Chryseobacterium	10	0	1
JUb44	Chryseobacterium	10	0	1
BIGb0102	Acinetobacter	10	0	1
BIGb0102	Acinetobacter	10	0	1
BIGb0102	Acinetobacter	10	0	1
BIGb0102	Acinetobacter	10	0	1
BIGb0102	Acinetobacter	10	0	1
BIGb0102	Acinetobacter	10	0	1
BIGb0102	Acinetobacter	10	0	1
BIGb0102	Acinetobacter	10	0	1
BIGb0102	Acinetobacter	10	0	1
BIGb0102	Acinetobacter	10	0	1
BIGb0102	Acinetobacter	10	0	1
BIGb0102	Acinetobacter	10	0	1
BIGb0116	Sphingobacterium	10	0	1
BIGb0116	Sphingobacterium	10	0	1
BIGb0116	Sphingobacterium	10	1	1
BIGb0116	Sphingobacterium	10	0	1
BIGb0116	Sphingobacterium	10	1	1
BIGb0116	Sphingobacterium	10	1	1
JUb276	Lelliottia	10		1
JUb276	Lelliottia	10	0	1
JUb276	Lelliottia	10	0	1
JUb276	Lelliottia	10	0	1
JUb276	Lelliottia	10	0	1
JUb276	Lelliottia	10	0	1

## Sheet: FIG 3B
Strain	Taxa	Host	Time	Adults	Total	Proportion
OP50	Escherichia	ERT54	46 h after L1	71	100	0.71
OP50	Escherichia	ERT54	46 h after L1	67	100	0.67
OP50	Escherichia	ERT54	46 h after L1	74	100	0.74
BIGb0172	Comamonas	ERT54	46 h after L1	43	100	0.43
BIGb0172	Comamonas	ERT54	46 h after L1	42	100	0.42
BIGb0172	Comamonas	ERT54	46 h after L1	46	100	0.46
BIGb0102	Acinetobacter	ERT54	46 h after L1	89	100	0.89
BIGb0102	Acinetobacter	ERT54	46 h after L1	86	100	0.86
BIGb0102	Acinetobacter	ERT54	46 h after L1	90	100	0.9
JUb44	Chryseobacterium	ERT54	46 h after L1	0	100	0
JUb44	Chryseobacterium	ERT54	46 h after L1	0	100	0
JUb44	Chryseobacterium	ERT54	46 h after L1	0	100	0
BIGb0116	Sphingobacterium	ERT54	46 h after L1	0	100	0
BIGb0116	Sphingobacterium	ERT54	46 h after L1	0	100	0
BIGb0116	Sphingobacterium	ERT54	46 h after L1	0	100	0
JUb276	Lelliottia	ERT54	46 h after L1	65	100	0.65
JUb276	Lelliottia	ERT54	46 h after L1	60	100	0.6
JUb276	Lelliottia	ERT54	46 h after L1	65	100	0.65
OP50	Escherichia	ERT54	62 h after L1	100	100	1
OP50	Escherichia	ERT54	62 h after L1	100	100	1
OP50	Escherichia	ERT54	62 h after L1	100	100	1
BIGb0172	Comamonas	ERT54	62 h after L1	100	100	1
BIGb0172	Comamonas	ERT54	62 h after L1	100	100	1
BIGb0172	Comamonas	ERT54	62 h after L1	100	100	1
BIGb0102	Acinetobacter	ERT54	62 h after L1	100	100	1
BIGb0102	Acinetobacter	ERT54	62 h after L1	100	100	1
BIGb0102	Acinetobacter	ERT54	62 h after L1	100	100	1
JUb44	Chryseobacterium	ERT54	62 h after L1	100	100	1
JUb44	Chryseobacterium	ERT54	62 h after L1	100	100	1
JUb44	Chryseobacterium	ERT54	62 h after L1	100	100	1
BIGb0116	Sphingobacterium	ERT54	62 h after L1	100	100	1
BIGb0116	Sphingobacterium	ERT54	62 h after L1	100	100	1
BIGb0116	Sphingobacterium	ERT54	62 h after L1	100	100	1
JUb276	Lelliottia	ERT54	62 h after L1	100	100	1
JUb276	Lelliottia	ERT54	62 h after L1	100	100	1
JUb276	Lelliottia	ERT54	62 h after L1	100	100	1

[truncated: 29 more sheets: FIG 4A, FIG 4B, FIG 4C, FIG 4D, FIG 4E, FIG 4F, FIG 5A, FIG 5B, FIG 6, FIG 7A, FIG 7B, FIG 8A, FIG 8B, FIG 8C, FIG 8D, FIG 8E, FIG 8F, FIG 8G, SUP FIG 1, SUP FIG 3A …]
